# Supplementary material for: Differential landscape of non-CpG methylation in embryonic stem cells and neurons caused by DNMT3s
Source: Sci Rep. 2017 Sep 12;7:11295. doi: 10.1038/s41598-017-11800-1 (PMC5595995; doi:10.1038/s41598-017-11800-1)
Supplement: Supplementary file 2 — Supplementary Dataset1-7 [file 41598_2017_11800_MOESM2_ESM.xlsx]

## Sheet: S.Table 1
Description for WGBS data
Species	Sample name	Cell type	Sex	Age	Source	Bisulfite-conv. Rate(%)	Read type	Read length(bp)	detected C by Bismark(%)	detected C by BSMAP(%)	detected C by BS-seeker2(%)	detected C by Integration(%)	Bigwig data(CpG)	Bigwig data(CpH)
Human	H1.1	H1 cell line	M	Passage:30	GSE16256	99.6	Single	87	431811384 (36.90)	558172002 (47.69)	603896734 (51.60)	517804467 (44.24)	OLP-6-185	OLP-6-212
	H1.2	H1 cell line	M	passasge:25		99.6	Single	76	399827803 (34.16)	510123405 (43.59)	523952651 (44.77)	468074752 (39.99)	OLP-6-181	OLP-6-211
	H9.1	H9 cell line	F	passage:42		99.5	Single	101	658716710 (56.28)	723303493 (61.80)	672404120 (57.45)	682675622 (58.33)	OLP-6-182	OLP-6-209
	H9.2	H9 cell line	F	passage:40		99.5	Single	108	490184555 (41.88)	545008803 (46.57)	531061932 (45.38)	516782615 (44.16)	OLP-6-183	OLP-6-210
	HUES64.1	HUES64 cell line	M	passage:27	GSE17312	99.5	Paired	100	613059389 (52.38)	625841332 (53.47)	628212684 (53.68)	624190391 (53.33)	OLP-6-188	OLP-6-217
	HUES64.2	HUES64 cell line	M	passage:23		99.5	Paired	100	526884286 (45.02)	493353937 (42.15)	517278878 (44.20)	519762960 (44.41)	OLP-6-187	OLP-6-218
	Br-35d	tissue (middle frontal gyrus)	M	35-day	GSE47966	99.62	Single	100	934599843 (79.86)	1020016023 (87.15)	951368240 (81.29)	970283718 (82.90)	OLP-6-179	OLP-6-204
	Br-2y	tissue (middle frontal gyrus)	M	2-year		99.63	Single	100	972287781 (83.08)	1047395167 (89.49)	1011906056 (86.46)	1009064177 (86.22)	OLP-6-178	OLP-6-205
	Br-16y	tissue (middle frontal gyrus)	M	16-year		99.66	Single	100	763859659 (65.27)	863181898 (73.75)	825396222 (70.52)	822230272 (70.25)	OLP-6-176	OLP-6-208
	Br-25y	tissue (middle frontal gyrus)	M	25-year		99.63	Single	100	985776611 (84.23)	1066469672 (91.12)	1016826879 (86.88)	1014431466 (86.68)	OLP-6-177	OLP-6-206
	Br-42y	tissue (frontal cortex)	F	42-year	GSE46710	99.61	Paired	100	742923026 (63.48)	831007091 (71.00)	772624097 (66.02)	818099788 (69.90)	OLP-6-175	OLP-6-207
	Br-81y	tissue (frontal cortex)	F	81-year	GSE46644	97.32	Paired	100	761020403 (65.02)	767208815 (65.55)	846632886 (72.34)	796539248 (68.06)	OLP-6-184	OLP-6-213
	NEUR.1	neuron	F	53-year	GSE47966	99.33	Single	101	724621316 (61.91)	822264482 (70.26)	754679124 (64.48)	767966322 (65.62)	OLP-6-203	OLP-6-232
	NEUR.2	neuron	M	55-year		99.6	Single	101	834899415 (71.34)	954127940 (81.52)	834245569 (71.28)	886545501 (75.75)	OLP-6-201	OLP-6-231
	Heart	heart	M	34-year	GSE16256	99.14	Single	100	1078110546 (92.12)	1142715423 (97.64)	1107176300 (94.60)	1110231244 (94.86)	OLP-6-189	OLP-6-216
	Lung	lung	F	30-year		99.2	Single	100	1098078010 (93.82)	1141542310 (97.54)	1104974480 (94.41)	1111687532 (94.99)	OLP-6-194	OLP-6-223
	Spleen	spleen	M	34-year		99.21	Single	100	1102654346 (94.21)	1144013647 (97.75)	1105036646 (94.42)	1114817284 (95.25)	OLP-6-202	OLP-6-230
	HUES64_3ako	DNMT3a knocked out HUES64	M	passage:24+22	GSE63278	99.6	Paired	101	343892666 (29.38)	317840533 (27.16)	364405226 (31.14)	347330573 (29.68)	OLP-6-186	OLP-6-215
	HUES64_3bko	DNMT3b knocked out HUES64	M	passage:24+22		99.8	Paired	101	344059626 (29.40)	322652810 (27.57)	383576666 (32.77)	356792617 (30.49)	OLP-6-192	OLP-6-221
	HUES64_dko	DNMT3a,b knocked out HUES64	M	passage:24+5+7		99.9	Paired	101	266281497 (22.75)	239371721 (20.45)	290902887 (24.86)	272622704 (23.29)	OLP-6-191	OLP-6-219
	H9.3bko	DNMT3b knocked out H9	F		GSE32268	99.5	Single	100	3418577 (0.29)	6704949 (0.57)	17276983 (1.48)	5479620 (0.47)	OLP-6-180	OLP-6-214
Mouse	mESC_WT	mouse ESC			GSE61457	95	Paired	100	413210532 (35.31)	407867394 (34.85)	605276653 (51.72)	461689727 (39.45)	OLP-6-199	OLP-6-228
	mESC_DNMT1-KO	DNMT1 knocked out mouse ESC				95	Paired	100	406895519 (34.77)	486998445 (41.61)	626624172 (53.54)	508815599 (43.47)	OLP-6-193	OLP-6-222
	mESC_DNMT3a/b-KO	DNMT3a,3b knocked out mouse ESC				95	Paired	100	331857278 (28.35)	201716346 (17.24)	353166831 (30.18)	313483007 (26.78)	OLP-6-190	OLP-6-220
	mESC_TKO	DNMT1,3a,3b knocked out mouse ESC				95	Paired	100	508629869 (43.46)	429396612 (36.69)	578995821 (49.47)	514999425 (44.00)	OLP-6-197	OLP-6-227
	mESC.wt	mouse ESC			GSE30206	99	Single	100	119698178 (10.23)	313491160 (26.79)	263965667 (22.55)	262028168 (22.39)	OLP-6-200	OLP-6-229
	mESC.tko.3a	DNMT1,3a,3b knocked out and 3a induced mouse ESC			GSE57413	99.5	Paired	100	17492253 (1.49)	16500347 (1.41)	32055252 (2.74)	20744791 (1.77)	OLP-6-196	OLP-6-225
	mESC.tko.3b	DNMT1,3a,3b knocked out and 3b induced mouse ESC				99.5	Paired	150	638322 (0.05)	7040 (0.00)	807080 (0.07)	321466 (0.03)	OLP-6-195	OLP-6-224
	mESC.tko.3b.setd2	mESC.tko.3b + setd2 knock out				99.5	Single	50	278157448 (23.77)	333822682 (28.52)	318715950 (27.23)	299060194 (25.55)	OLP-6-198	OLP-6-226
Description for RNA-seq data
Species	Sample name	Cell type	Sex	Age	Source	Matched WGBS	Read type	Read length(bp)	Mapped read #	Unmapped read #	Mapping rate
Human	H1	H1 cell line	M	passage: 25	GSM438361	H1.2	Single	43	36506640	15928815	0.7
	HUES64	HUES64 cell line	M	passage: 22	GSM1112834	HUES64.2	Paired	101	73930452	106638558	0.41
	Br-25y	tissue (middle frontal gyrus)	M	25-year	GSE47966	Br-25y	Paired	100	284597634	40429994	0.88
Mouse	mESC.wt	mouse ESC			GSM632013	mESC.wt	Single	36	11970637	2312652	0.84

## Sheet: S.Table 2
Expression data of DNMT3a/b
Brain (rpkms; http://www.brainspan.org/)						ESC (fpkm; ENCODE)
Age	Sex	Structure	DNMT3a	DNMT3b		Source	Cell-type	DNMT3a	DNMT3b
13 yrs	F	anterior (rostral) cingulate (medial prefrontal) cortex	1.83591	0.2892		GSE30567	H1-ESC1_1	17.1257	367.835
13 yrs	F	posteroventral (inferior) parietal cortex	1.80504	0.242989		GSE30567	H1-ESC1_2	23.1899	393.062
13 yrs	F	ventrolateral prefrontal cortex	1.59073	0.220301		GSE30567	H1-ESC2_1	29.1185	173.631
13 yrs	F	primary auditory cortex (core)	1.62518	0.25058		GSE30567	H1-ESC2_2	29.3459	210.015
13 yrs	F	inferolateral temporal cortex (area TEv, area 20)	1.84996	0.174623		GSE30567	H1-ESC3_1	20.4408	360.533
13 yrs	F	posterior (caudal) superior temporal cortex (area 22c)	1.82528	0.174187		GSE30567	H1-ESC4_1	18.1255	149.121
13 yrs	F	cerebellar cortex	2.87325	0.674657		GSE30567	H1-ESC5_1	39.4955	460.605
13 yrs	F	primary visual cortex (striate cortex, area V1/17)	1.96717	0.35998		GSE30567	H1-ESC6_1	11.3004	100.491
13 yrs	F	primary somatosensory cortex (area S1, areas 3,1,2)	1.67129	0.219754		GSE24399	H9-ESC1pA+_2	60.3579	428.314
13 yrs	F	dorsolateral prefrontal cortex	1.6215	0.279604		GSE24399	H9-ESC1pA+_3	59.0376	430.54
13 yrs	F	orbital frontal cortex	1.871	0.253726		GSE24399	H9-ESCpA+_1	63.5175	456.069
13 yrs	F	mediodorsal nucleus of thalamus	2.13307	0.270335		SRP067036	H1_rep1	78.2411	577.69
13 yrs	F	amygdaloid complex	2.04736	0.288546		SRP067036	H1_rep2	79.7825	574.954
13 yrs	F	primary motor cortex (area M1, area 4)	1.59966	0.13701		SRP067036	H1_rep3	79.8351	580.383
13 yrs	F	hippocampus (hippocampal formation)	1.83874	0.199093		SRP067036	H1_rep4	78.9033	583.505
13 yrs	F	striatum	2.83563	0.129613		SRP067036	H9_rep1	62.0246	461.464
15 yrs	M	posteroventral (inferior) parietal cortex	1.04911	0.050523		SRP067036	H9_rep2	63.0576	481.853
15 yrs	M	cerebellar cortex	3.66902	0.360173		SRP067036	H9_rep3	65.353	490.037
15 yrs	M	posterior (caudal) superior temporal cortex (area 22c)	1.15773	0.074003		SRP067036	H9_12h_rep1	49.5979	97.565
15 yrs	M	inferolateral temporal cortex (area TEv, area 20)	1.41066	0.087917		SRP067036	H9_12h_rep2	39.1756	108.366
15 yrs	M	amygdaloid complex	1.56751	0.068651		SRP067036	H9_12h_rep3	44.615	114.233
18 yrs	M	hippocampus (hippocampal formation)	1.48755	0.254016		SRP067036	H9_24h_rep1	31.8316	115.404
18 yrs	M	primary motor cortex (area M1, area 4)	1.76484	0.204386		SRP067036	H9_24h_rep2	27.2321	105.023
18 yrs	M	primary visual cortex (striate cortex, area V1/17)	1.43242	0.426265		SRP067036	H9_24h_rep3	30.7045	118.795
18 yrs	M	primary auditory cortex (core)	1.51009	0.433757		SRP067036	H9_36h_rep1	23.8438	101.375
18 yrs	M	inferolateral temporal cortex (area TEv, area 20)	1.73053	0.261458		SRP067036	H9_36h_rep2	23.3591	85.7596
18 yrs	M	ventrolateral prefrontal cortex	1.33691	0.350871		SRP067036	H9_36h_rep3	21.4692	96.9508
18 yrs	M	anterior (rostral) cingulate (medial prefrontal) cortex	1.27551	0.446797		SRP067036	H9_72h_rep1	10.0267	27.8851
18 yrs	M	posterior (caudal) superior temporal cortex (area 22c)	1.39867	0.274941		SRP067036	H9_72h_rep2	21.328	64.6831
18 yrs	M	dorsolateral prefrontal cortex	1.28815	0.204848		SRP067036	H9_72h_rep3	21.1482	49.7054
18 yrs	M	primary somatosensory cortex (area S1, areas 3,1,2)	1.52592	0.326852		SRP067036	H9_96h_rep1	20.0499	35.5911
18 yrs	M	posteroventral (inferior) parietal cortex	1.41182	0.304595		SRP067036	H9_96h_rep2	14.2109	43.8215
18 yrs	M	orbital frontal cortex	1.26746	0.202924		SRP067036	H9_96h_rep3	20.361	41.5057
18 yrs	M	cerebellar cortex	1.79375	0.735895
19 yrs	F	posterior (caudal) superior temporal cortex (area 22c)	1.56449	0.16718
19 yrs	F	cerebellar cortex	2.44196	0.248898
19 yrs	F	dorsolateral prefrontal cortex	1.35477	0.076948
19 yrs	F	amygdaloid complex	1.61725	0.036051
19 yrs	F	orbital frontal cortex	1.25095	0.143422
19 yrs	F	inferolateral temporal cortex (area TEv, area 20)	1.74621	0.069086
19 yrs	F	striatum	2.5717	0.110532
19 yrs	F	primary somatosensory cortex (area S1, areas 3,1,2)	1.54529	0.150295
19 yrs	F	primary motor cortex (area M1, area 4)	1.33958	0.122538
19 yrs	F	hippocampus (hippocampal formation)	1.41898	0.128158
19 yrs	F	primary auditory cortex (core)	1.19911	0.158291
19 yrs	F	primary visual cortex (striate cortex, area V1/17)	1.68124	0.115208
19 yrs	F	posteroventral (inferior) parietal cortex	1.7697	0.148096
19 yrs	F	ventrolateral prefrontal cortex	1.53008	0.156685
19 yrs	F	anterior (rostral) cingulate (medial prefrontal) cortex	1.35043	0.106805
19 yrs	F	mediodorsal nucleus of thalamus	1.29407	0.173829
21 yrs	F	anterior (rostral) cingulate (medial prefrontal) cortex	1.16082	0
21 yrs	F	primary motor cortex (area M1, area 4)	1.54323	0.143584
21 yrs	F	primary auditory cortex (core)	1.14838	0.05368
21 yrs	F	dorsolateral prefrontal cortex	1.2205	0.012775
21 yrs	F	amygdaloid complex	0.793036	0.082886
21 yrs	F	mediodorsal nucleus of thalamus	1.47784	0.046548
21 yrs	F	primary visual cortex (striate cortex, area V1/17)	1.32148	0.110006
21 yrs	F	posterior (caudal) superior temporal cortex (area 22c)	1.43234	0.10926
21 yrs	F	ventrolateral prefrontal cortex	1.48903	0.049762
21 yrs	F	cerebellar cortex	4.42478	0.537158
21 yrs	F	primary somatosensory cortex (area S1, areas 3,1,2)	1.21234	0.204201
21 yrs	F	inferolateral temporal cortex (area TEv, area 20)	0.772018	0.091577
21 yrs	F	posteroventral (inferior) parietal cortex	1.5191	0.108295
21 yrs	F	hippocampus (hippocampal formation)	0.959091	0.063267
21 yrs	F	striatum	2.01128	0.118888
21 yrs	F	orbital frontal cortex	0.94445	0.03796
23 yrs	M	inferolateral temporal cortex (area TEv, area 20)	1.24697	0.196567
23 yrs	M	amygdaloid complex	2.20704	0.317459
23 yrs	M	orbital frontal cortex	2.01277	0.157873
23 yrs	M	mediodorsal nucleus of thalamus	1.80764	0.271761
23 yrs	M	posterior (caudal) superior temporal cortex (area 22c)	1.95996	0.16201
23 yrs	M	ventrolateral prefrontal cortex	1.51685	0.190101
23 yrs	M	anterior (rostral) cingulate (medial prefrontal) cortex	1.68334	0.144969
23 yrs	M	primary motor cortex (area M1, area 4)	1.87112	0.260079
23 yrs	M	hippocampus (hippocampal formation)	2.02876	0.281522
23 yrs	M	cerebellar cortex	2.29692	0.612894
23 yrs	M	primary somatosensory cortex (area S1, areas 3,1,2)	1.58804	0.219406
23 yrs	M	primary auditory cortex (core)	1.87967	0.370518
23 yrs	M	posteroventral (inferior) parietal cortex	1.71686	0.115573
23 yrs	M	striatum	2.14312	0.138765
30 yrs	F	inferolateral temporal cortex (area TEv, area 20)	1.1037	0.078933
30 yrs	F	striatum	2.05536	0.182901
30 yrs	F	anterior (rostral) cingulate (medial prefrontal) cortex	1.19516	0.155898
30 yrs	F	orbital frontal cortex	1.45842	0.219181
30 yrs	F	posteroventral (inferior) parietal cortex	1.11619	0.277931
30 yrs	F	posterior (caudal) superior temporal cortex (area 22c)	1.4185	0.212189
30 yrs	F	primary somatosensory cortex (area S1, areas 3,1,2)	1.26624	0.068567
30 yrs	F	mediodorsal nucleus of thalamus	1.02667	0.163873
30 yrs	F	hippocampus (hippocampal formation)	1.12616	0.154881
30 yrs	F	primary auditory cortex (core)	1.37477	0.325895
30 yrs	F	primary visual cortex (striate cortex, area V1/17)	1.67989	0.236983
30 yrs	F	dorsolateral prefrontal cortex	1.506	0.11295
30 yrs	F	amygdaloid complex	1.52337	0.185601
30 yrs	F	primary motor cortex (area M1, area 4)	1.20382	0.113711
30 yrs	F	ventrolateral prefrontal cortex	1.21189	0.1758
30 yrs	F	cerebellar cortex	1.82439	0.370689
36 yrs	M	primary motor cortex (area M1, area 4)	2.80229	0.213077
36 yrs	M	posterior (caudal) superior temporal cortex (area 22c)	1.73285	0.245717
36 yrs	M	anterior (rostral) cingulate (medial prefrontal) cortex	2.38314	0.240408
36 yrs	M	inferolateral temporal cortex (area TEv, area 20)	0.980649	0.110391
36 yrs	M	posteroventral (inferior) parietal cortex	2.39941	0.21434
36 yrs	M	amygdaloid complex	1.6474	0.277538
36 yrs	M	orbital frontal cortex	2.72374	0.241085
36 yrs	M	ventrolateral prefrontal cortex	2.31821	0.264971
36 yrs	M	dorsolateral prefrontal cortex	1.34939	0.192913
36 yrs	M	primary auditory cortex (core)	2.29851	0.288692
36 yrs	M	primary visual cortex (striate cortex, area V1/17)	1.59838	0.139195
36 yrs	M	cerebellar cortex	2.95701	0.56249
36 yrs	M	primary somatosensory cortex (area S1, areas 3,1,2)	2.4865	0.352781
36 yrs	M	hippocampus (hippocampal formation)	1.53607	0.238985
36 yrs	M	striatum	2.1909	0.107054
36 yrs	M	mediodorsal nucleus of thalamus	1.08378	0.195307
37 yrs	M	primary somatosensory cortex (area S1, areas 3,1,2)	2.68465	0.363305
37 yrs	M	primary visual cortex (striate cortex, area V1/17)	1.93323	0.433498
37 yrs	M	cerebellar cortex	1.90972	0.777756
37 yrs	M	hippocampus (hippocampal formation)	1.92454	0.349951
37 yrs	M	posteroventral (inferior) parietal cortex	1.29349	0.153335
37 yrs	M	mediodorsal nucleus of thalamus	1.62967	0.250446
37 yrs	M	dorsolateral prefrontal cortex	2.11194	0.315138
37 yrs	M	ventrolateral prefrontal cortex	2.67225	0.219259
37 yrs	M	inferolateral temporal cortex (area TEv, area 20)	1.56347	0.404337
37 yrs	M	primary auditory cortex (core)	1.97669	0.253938
37 yrs	M	primary motor cortex (area M1, area 4)	2.43296	0.257765
37 yrs	M	orbital frontal cortex	3.13301	0.546985
37 yrs	M	striatum	3.28173	0.218485
37 yrs	M	posterior (caudal) superior temporal cortex (area 22c)	2.01558	0.170704
37 yrs	M	amygdaloid complex	2.45794	0.47475
37 yrs	M	anterior (rostral) cingulate (medial prefrontal) cortex	1.30786	0.227875
40 yrs	F	dorsolateral prefrontal cortex	0.961438	0.104228
40 yrs	F	inferolateral temporal cortex (area TEv, area 20)	0.798044	0.12777
40 yrs	F	ventrolateral prefrontal cortex	1.04616	0.161702
40 yrs	F	mediodorsal nucleus of thalamus	0.922282	0.321431
40 yrs	F	amygdaloid complex	0.782318	0.220343
40 yrs	F	primary auditory cortex (core)	0.917826	0.257034
40 yrs	F	cerebellar cortex	1.19867	0.434909
40 yrs	F	primary visual cortex (striate cortex, area V1/17)	0.997991	0.335509
40 yrs	F	orbital frontal cortex	0.999496	0.28203
40 yrs	F	posterior (caudal) superior temporal cortex (area 22c)	1.35752	0.131288
40 yrs	F	posteroventral (inferior) parietal cortex	1.30869	0.13529
40 yrs	F	primary motor cortex (area M1, area 4)	0.749579	0.178379
40 yrs	F	hippocampus (hippocampal formation)	0.450266	0.258503
40 yrs	F	striatum	1.85104	0.142613
40 yrs	F	primary somatosensory cortex (area S1, areas 3,1,2)	0.849696	0.122734

## Sheet: S.Table 3
Chip-seq data source
	H1	Passage	Batch	H9	Passage	Batch	HUES64	Passage	Batch	Frontal Lobe (75y,Female)	Donor id
H3k9me3	GSM605328	20-40	H1E	GSM667633	30-50	H9	GSM772756	.	HUES_64-2	GSM669965	112
H3k4me3	GSM605315	20-40	H1U	GSM616128	30-50	H9	GSM772752	.	HUES_64-2	GSM670016	112
H3k36me3	GSM605309	20-40	H1U	GSM605310	30-50	H9	GSM772751	.	HUES_64-2	GSM669982	112
H3k27me3	GSM605308	20-40	H1U	GSM706066	30-50	H9-6	GSM772750	.	HUES_64-2	GSM772833	149
H3k9ac	GSM605323	20-40	H1U	GSM616129	30-50	H9	GSM772749	.	HUES_64-2	GSM670021	112
H3k27ac	GSM466732	20-40	1	GSM665037	30-50	H9	GSM1112775	.	HUES_64-2	GSM1112810	112
				GSM605307	30-50	H9
H3k4me1	GSM466739	25-45	1	GSM667626	30-50	H9	GSM772800	.	HUES_64-2	GSM670015	112
				GSM706071	30-50	H9-6				GSM773014	149
Input	GSM605339		H1U	GSM667643	30-50	H9	GSM772754		HUES_64-2	GSM669960	112
	GSM605333		1	GSM706081	30-50	H9-6				GSM773014	149
Matched WGBS	H1.1	30	Replicate 1	H9.2	40	Replicate 2	HUES64.1	27	BioSAli 1345	Br-81y
							HUES64_3ako	24
							HUES64_3bko	24

## Sheet: S.Table 4
GO term	Description	P-value	FDR q-value	Enrichment (N, B, n, b)
GO:0006139	nucleobase-containing compound metabolic process	4.9e-42	7.32e-38	2.34 (18081,4281,388,215)
GO:0046483	heterocycle metabolic process	1.85e-40	1.38e-36	2.27 (18081,4450,388,217)
GO:0006725	cellular aromatic compound metabolic process	7.34e-40	3.66e-36	2.25 (18081,4487,388,217)
GO:0090304	nucleic acid metabolic process	2.48e-39	9.27e-36	2.41 (18081,3829,388,198)
GO:1901360	organic cyclic compound metabolic process	3.2e-38	9.58e-35	2.18 (18081,4705,388,220)
GO:0034641	cellular nitrogen compound metabolic process	2.28e-37	5.68e-34	2.15 (18081,4761,388,220)
GO:0044260	cellular macromolecule metabolic process	6.75e-35	1.44e-31	1.84 (18081,6599,388,260)
GO:0022402	cell cycle process	2.42e-31	4.53e-28	4.21 (18081,962,388,87)
GO:0043170	macromolecule metabolic process	2.31e-30	3.84e-27	1.71 (18081,7250,388,266)
GO:0044237	cellular metabolic process	7.58e-30	1.13e-26	1.59 (18081,8553,388,292)
GO:0006807	nitrogen compound metabolic process	8.41e-29	1.14e-25	1.63 (18081,7959,388,278)
GO:0006396	RNA processing	6.57e-28	8.19e-25	4.31 (18081,821,388,76)
GO:1903047	mitotic cell cycle process	1.04e-27	1.2e-24	4.97 (18081,619,388,66)
GO:0016070	RNA metabolic process	1.49e-27	1.59e-24	2.28 (18081,3337,388,163)
GO:0044238	primary metabolic process	1.49e-27	1.48e-24	1.57 (18081,8470,388,286)
GO:0071704	organic substance metabolic process	1.02e-26	9.53e-24	1.54 (18081,8854,388,292)
GO:0008152	metabolic process	2.31e-26	2.04e-23	1.50 (18081,9355,388,301)
GO:0051276	chromosome organization	3.66e-22	3.04e-19	5.51 (18081,406,388,48)
GO:0016071	mRNA metabolic process	1.42e-21	1.12e-18	4.37 (18081,618,388,58)
GO:0060255	regulation of macromolecule metabolic process	7.98e-21	5.97e-18	1.71 (18081,5769,388,212)
GO:0006913	nucleocytoplasmic transport	5.76e-20	4.1e-17	6.61 (18081,261,388,37)
GO:2000112	regulation of cellular macromolecule biosynthetic process	6.98e-20	4.75e-17	1.93 (18081,3952,388,164)
GO:0019222	regulation of metabolic process	1.08e-19	7.04e-17	1.64 (18081,6268,388,221)
GO:0051169	nuclear transport	1.64e-19	1.02e-16	6.41 (18081,269,388,37)
GO:0006397	mRNA processing	2.33e-19	1.4e-16	5.07 (18081,414,388,45)
GO:0031323	regulation of cellular metabolic process	3e-19	1.72e-16	1.67 (18081,5845,388,210)
GO:0050658	RNA transport	3.96e-19	2.2e-16	7.85 (18081,184,388,31)
GO:0050657	nucleic acid transport	3.96e-19	2.12e-16	7.85 (18081,184,388,31)
GO:0051236	establishment of RNA localization	5.5e-19	2.84e-16	7.77 (18081,186,388,31)
GO:0051171	regulation of nitrogen compound metabolic process	5.86e-19	2.92e-16	1.69 (18081,5582,388,203)
GO:0071840	cellular component organization or biogenesis	7.65e-19	3.69e-16	1.79 (18081,4741,388,182)
GO:0080090	regulation of primary metabolic process	9.27e-19	4.33e-16	1.68 (18081,5728,388,206)
GO:0010468	regulation of gene expression	1.01e-18	4.57e-16	1.84 (18081,4361,388,172)
GO:0010556	regulation of macromolecule biosynthetic process	1.04e-18	4.58e-16	1.88 (18081,4056,388,164)
GO:0009987	cellular process	1.49e-18	6.36e-16	1.21 (18081,14031,388,364)
GO:0009889	regulation of biosynthetic process	1.92e-18	7.97e-16	1.84 (18081,4310,388,170)
GO:0016043	cellular component organization	4.55e-18	1.84e-15	1.78 (18081,4698,388,179)
GO:0051168	nuclear export	5.42e-18	2.13e-15	8.26 (18081,158,388,28)
GO:0031326	regulation of cellular biosynthetic process	6.27e-18	2.4e-15	1.83 (18081,4243,388,167)
GO:0015931	nucleobase-containing compound transport	9.52e-18	3.56e-15	6.78 (18081,220,388,32)
GO:0010608	posttranscriptional regulation of gene expression	3.26e-17	1.19e-14	4.28 (18081,512,388,47)
GO:0006259	DNA metabolic process	5.35e-17	1.91e-14	3.56 (18081,747,388,57)
GO:0006405	RNA export from nucleus	6.54e-17	2.27e-14	8.83 (18081,132,388,25)
GO:0008380	RNA splicing	6.88e-17	2.34e-14	5.06 (18081,359,388,39)
GO:0019219	regulation of nucleobase-containing compound metabolic process	7.6e-17	2.53e-14	1.83 (18081,4040,388,159)
GO:0000377	RNA splicing, via transesterification reactions with bulged adenosine as nucleophile	1.85e-16	6.03e-14	6.14 (18081,243,388,32)
GO:0000398	mRNA splicing, via spliceosome	1.85e-16	5.9e-14	6.14 (18081,243,388,32)
GO:0000375	RNA splicing, via transesterification reactions	3.38e-16	1.05e-13	6.01 (18081,248,388,32)
GO:0009059	macromolecule biosynthetic process	4.39e-16	1.34e-13	1.97 (18081,3147,388,133)
GO:0051028	mRNA transport	5.71e-15	1.71e-12	7.77 (18081,144,388,24)
GO:0006996	organelle organization	7.8e-15	2.29e-12	2.23 (18081,2047,388,98)
GO:0033044	regulation of chromosome organization	3.36e-14	9.67e-12	5.12 (18081,291,388,32)
GO:0051726	regulation of cell cycle	4.39e-14	1.24e-11	2.91 (18081,978,388,61)
GO:0034660	ncRNA metabolic process	4.55e-14	1.26e-11	3.82 (18081,525,388,43)
GO:0006406	mRNA export from nucleus	9.49e-14	2.58e-11	8.79 (18081,106,388,20)
GO:0045930	negative regulation of mitotic cell cycle	1.02e-13	2.71e-11	5.28 (18081,265,388,30)
GO:0034654	nucleobase-containing compound biosynthetic process	1.54e-13	4.04e-11	1.93 (18081,2875,388,119)
GO:0006325	chromatin organization	1.61e-13	4.16e-11	3.36 (18081,665,388,48)
GO:0010564	regulation of cell cycle process	2.04e-13	5.17e-11	3.58 (18081,572,388,44)
GO:0051052	regulation of DNA metabolic process	2.21e-13	5.5e-11	4.38 (18081,372,388,35)
GO:0018130	heterocycle biosynthetic process	3.21e-13	7.86e-11	1.90 (18081,2941,388,120)
GO:0019438	aromatic compound biosynthetic process	3.62e-13	8.72e-11	1.90 (18081,2946,388,120)
GO:1901362	organic cyclic compound biosynthetic process	5.93e-13	1.41e-10	1.86 (18081,3076,388,123)
GO:0044271	cellular nitrogen compound biosynthetic process	9.54e-13	2.23e-10	1.83 (18081,3207,388,126)
GO:0034645	cellular macromolecule biosynthetic process	1.1e-12	2.52e-10	1.90 (18081,2848,388,116)
GO:0044249	cellular biosynthetic process	2.14e-12	4.85e-10	1.69 (18081,4083,388,148)
GO:0010948	negative regulation of cell cycle process	2.38e-12	5.3e-10	5.02 (18081,260,388,28)
GO:1901991	negative regulation of mitotic cell cycle phase transition	3e-12	6.61e-10	5.89 (18081,190,388,24)
GO:1901576	organic substance biosynthetic process	3.82e-12	8.27e-10	1.67 (18081,4191,388,150)
GO:0006417	regulation of translation	4.59e-12	9.8e-10	4.05 (18081,391,388,34)
GO:0016072	rRNA metabolic process	5.44e-12	1.15e-09	4.85 (18081,269,388,28)
GO:0018205	peptidyl-lysine modification	7.12e-12	1.48e-09	4.80 (18081,272,388,28)
GO:1901988	negative regulation of cell cycle phase transition	8.21e-12	1.68e-09	5.62 (18081,199,388,24)
GO:0006974	cellular response to DNA damage stimulus	8.23e-12	1.66e-09	3.11 (18081,689,388,46)
GO:0043933	macromolecular complex subunit organization	9.25e-12	1.85e-09	2.23 (18081,1630,388,78)
GO:0051641	cellular localization	1.09e-11	2.15e-09	2.14 (18081,1831,388,84)
GO:0007346	regulation of mitotic cell cycle	1.13e-11	2.19e-09	3.57 (18081,496,388,38)
GO:0009058	biosynthetic process	1.3e-11	2.49e-09	1.64 (18081,4255,388,150)
GO:0016569	covalent chromatin modification	1.63e-11	3.08e-09	3.69 (18081,455,388,36)
GO:0071103	DNA conformation change	1.88e-11	3.52e-09	7.14 (18081,124,388,19)
GO:0051252	regulation of RNA metabolic process	1.97e-11	3.64e-09	1.70 (18081,3690,388,135)
GO:0044419	interspecies interaction between organisms	1.99e-11	3.63e-09	3.13 (18081,655,388,44)
GO:0006260	DNA replication	2.07e-11	3.73e-09	6.27 (18081,156,388,21)
GO:0034470	ncRNA processing	3.52e-11	6.28e-09	3.97 (18081,376,388,32)
GO:0033554	cellular response to stress	3.92e-11	6.9e-09	2.28 (18081,1454,388,71)
GO:0034248	regulation of cellular amide metabolic process	5.16e-11	8.98e-09	3.71 (18081,427,388,34)
GO:0051031	tRNA transport	7.09e-11	1.22e-08	15.08 (18081,34,388,11)
GO:0045935	positive regulation of nucleobase-containing compound metabolic process	7.72e-11	1.31e-08	2.16 (18081,1637,388,76)
GO:2001252	positive regulation of chromosome organization	9.55e-11	1.6e-08	6.13 (18081,152,388,20)
GO:0071826	ribonucleoprotein complex subunit organization	1.25e-10	2.07e-08	5.42 (18081,189,388,22)
GO:0045786	negative regulation of cell cycle	1.6e-10	2.63e-08	3.33 (18081,518,388,37)
GO:0007062	sister chromatid cohesion	1.91e-10	3.11e-08	7.20 (18081,110,388,17)
GO:0022618	ribonucleoprotein complex assembly	2.31e-10	3.72e-08	5.53 (18081,177,388,21)
GO:0016032	viral process	2.6e-10	4.13e-08	3.27 (18081,527,388,37)
GO:0044403	symbiosis, encompassing mutualism through parasitism	2.6e-10	4.09e-08	3.27 (18081,527,388,37)
GO:0070647	protein modification by small protein conjugation or removal	2.77e-10	4.32e-08	2.56 (18081,964,388,53)
GO:0032774	RNA biosynthetic process	3.38e-10	5.21e-08	1.84 (18081,2557,388,101)
GO:1901990	regulation of mitotic cell cycle phase transition	3.67e-10	5.61e-08	4.19 (18081,300,388,27)
GO:0031123	RNA 3'-end processing	3.87e-10	5.85e-08	7.46 (18081,100,388,16)
GO:1901987	regulation of cell cycle phase transition	4.38e-10	6.55e-08	4.03 (18081,324,388,28)
GO:0016925	protein sumoylation	4.93e-10	7.3e-08	8.82 (18081,74,388,14)
GO:0031124	mRNA 3'-end processing	5.94e-10	8.72e-08	8.70 (18081,75,388,14)
GO:0006364	rRNA processing	6.49e-10	9.43e-08	4.56 (18081,245,388,24)
GO:0006409	tRNA export from nucleus	7.81e-10	1.12e-07	14.56 (18081,32,388,10)
GO:0065003	macromolecular complex assembly	8.64e-10	1.23e-07	2.20 (18081,1397,388,66)
GO:0032446	protein modification by small protein conjugation	8.74e-10	1.23e-07	2.74 (18081,765,388,45)
GO:0010604	positive regulation of macromolecule metabolic process	1.09e-09	1.52e-07	1.76 (18081,2832,388,107)
GO:0007077	mitotic nuclear envelope disassembly	1.2e-09	1.66e-07	11.92 (18081,43,388,11)
GO:0051301	cell division	1.33e-09	1.82e-07	3.72 (18081,363,388,29)
GO:0051649	establishment of localization in cell	1.52e-09	2.07e-07	2.12 (18081,1514,388,69)
GO:0006281	DNA repair	1.64e-09	2.22e-07	3.33 (18081,462,388,33)
GO:0008150	biological_process	2.01e-09	2.69e-07	1.08 (18081,16352,388,380)
GO:0010501	RNA secondary structure unwinding	2.04e-09	2.69e-07	11.39 (18081,45,388,11)
GO:0046907	intracellular transport	2.48e-09	3.26e-07	2.20 (18081,1337,388,63)
GO:0030397	membrane disassembly	3.36e-09	4.37e-07	10.91 (18081,47,388,11)
GO:0051081	nuclear envelope disassembly	3.36e-09	4.33e-07	10.91 (18081,47,388,11)
GO:1903311	regulation of mRNA metabolic process	3.47e-09	4.43e-07	6.00 (18081,132,388,17)
GO:1902579	multi-organism localization	3.78e-09	4.79e-07	8.41 (18081,72,388,13)
GO:0044766	multi-organism transport	3.78e-09	4.75e-07	8.41 (18081,72,388,13)
GO:0010605	negative regulation of macromolecule metabolic process	4.6e-09	5.74e-07	1.81 (18081,2389,388,93)
GO:0034504	protein localization to nucleus	4.91e-09	6.07e-07	5.87 (18081,135,388,17)
GO:0000075	cell cycle checkpoint	4.91e-09	6.02e-07	5.87 (18081,135,388,17)
GO:0016570	histone modification	5.7e-09	6.93e-07	3.70 (18081,340,388,27)
GO:0006338	chromatin remodeling	7.11e-09	8.58e-07	5.38 (18081,156,388,18)
GO:0006355	regulation of transcription, DNA-templated	7.52e-09	9e-07	1.62 (18081,3545,388,123)
GO:1900034	regulation of cellular response to heat	7.53e-09	8.94e-07	7.97 (18081,76,388,13)
GO:0044265	cellular macromolecule catabolic process	9.96e-09	1.17e-06	2.68 (18081,713,388,41)
GO:2001251	negative regulation of chromosome organization	1.03e-08	1.2e-06	6.47 (18081,108,388,15)
GO:0032204	regulation of telomere maintenance	1.05e-08	1.21e-06	7.77 (18081,78,388,13)
GO:0034622	cellular macromolecular complex assembly	1.06e-08	1.22e-06	2.63 (18081,743,388,42)
GO:1903506	regulation of nucleic acid-templated transcription	1.12e-08	1.27e-06	1.61 (18081,3568,388,123)
GO:2001141	regulation of RNA biosynthetic process	1.28e-08	1.45e-06	1.60 (18081,3576,388,123)
GO:0031329	regulation of cellular catabolic process	1.3e-08	1.46e-06	2.78 (18081,636,388,38)
GO:0075733	intracellular transport of virus	1.39e-08	1.56e-06	8.47 (18081,66,388,12)
GO:0009894	regulation of catabolic process	1.45e-08	1.6e-06	2.61 (18081,751,388,42)
GO:1902581	multi-organism cellular localization	1.67e-08	1.83e-06	8.35 (18081,67,388,12)
GO:1902583	multi-organism intracellular transport	1.67e-08	1.82e-06	8.35 (18081,67,388,12)
GO:0032392	DNA geometric change	1.68e-08	1.82e-06	7.48 (18081,81,388,13)
GO:0009893	positive regulation of metabolic process	1.8e-08	1.94e-06	1.66 (18081,3054,388,109)
GO:0006606	protein import into nucleus	2.21e-08	2.36e-06	6.66 (18081,98,388,14)
GO:0007093	mitotic cell cycle checkpoint	2.28e-08	2.42e-06	7.30 (18081,83,388,13)
GO:0046794	transport of virus	2.36e-08	2.48e-06	8.10 (18081,69,388,12)
GO:0009892	negative regulation of metabolic process	2.56e-08	2.68e-06	1.72 (18081,2621,388,97)
GO:1902593	single-organism nuclear import	3.28e-08	3.41e-06	6.46 (18081,101,388,14)
GO:0022607	cellular component assembly	3.84e-08	3.96e-06	1.82 (18081,2094,388,82)
GO:0032508	DNA duplex unwinding	3.88e-08	3.97e-06	7.77 (18081,72,388,12)
GO:0031325	positive regulation of cellular metabolic process	3.9e-08	3.97e-06	1.68 (18081,2831,388,102)
GO:0051170	nuclear import	3.92e-08	3.96e-06	5.87 (18081,119,388,15)
GO:0043412	macromolecule modification	4.04e-08	4.06e-06	1.62 (18081,3254,388,113)
GO:0018193	peptidyl-amino acid modification	4.22e-08	4.2e-06	2.44 (18081,839,388,44)
GO:0051173	positive regulation of nitrogen compound metabolic process	4.96e-08	4.91e-06	1.69 (18081,2731,388,99)
GO:1904356	regulation of telomere maintenance via telomere lengthening	5.15e-08	5.07e-06	8.54 (18081,60,388,11)
GO:0032268	regulation of cellular protein metabolic process	5.93e-08	5.8e-06	1.75 (18081,2369,388,89)
GO:0006998	nuclear envelope organization	6.22e-08	6.04e-06	7.46 (18081,75,388,12)
GO:0009057	macromolecule catabolic process	8.84e-08	8.53e-06	2.38 (18081,861,388,44)
GO:0060968	regulation of gene silencing	1.05e-07	1.01e-05	5.46 (18081,128,388,15)
GO:0051246	regulation of protein metabolic process	1.07e-07	1.02e-05	1.70 (18081,2548,388,93)
GO:1904814	regulation of protein localization to chromosome, telomeric region	1.42e-07	1.34e-05	21.51 (18081,13,388,6)
GO:0040029	regulation of gene expression, epigenetic	1.44e-07	1.35e-05	4.22 (18081,210,388,19)
GO:0010629	negative regulation of gene expression	1.56e-07	1.46e-05	1.94 (18081,1562,388,65)
GO:0032210	regulation of telomere maintenance via telomerase	1.58e-07	1.47e-05	8.79 (18081,53,388,10)
GO:0048518	positive regulation of biological process	1.78e-07	1.65e-05	1.42 (18081,5140,388,157)
GO:0000723	telomere maintenance	1.95e-07	1.79e-05	6.12 (18081,99,388,13)
GO:0051983	regulation of chromosome segregation	2.26e-07	2.06e-05	6.66 (18081,84,388,12)
GO:0006369	termination of RNA polymerase II transcription	2.31e-07	2.09e-05	7.43 (18081,69,388,11)
GO:0051704	multi-organism process	2.44e-07	2.2e-05	2.04 (18081,1277,388,56)
GO:1904668	positive regulation of ubiquitin protein ligase activity	2.58e-07	2.31e-05	6.58 (18081,85,388,12)
GO:0006356	regulation of transcription from RNA polymerase I promoter	2.8e-07	2.5e-05	11.65 (18081,32,388,8)
GO:0048522	positive regulation of cellular process	3.09e-07	2.73e-05	1.45 (18081,4594,388,143)
GO:0090305	nucleic acid phosphodiester bond hydrolysis	3.21e-07	2.82e-05	3.68 (18081,266,388,21)
GO:0051172	negative regulation of nitrogen compound metabolic process	3.67e-07	3.21e-05	1.73 (18081,2207,388,82)
GO:0017038	protein import	3.78e-07	3.28e-05	4.96 (18081,141,388,15)
GO:0010965	regulation of mitotic sister chromatid separation	3.94e-07	3.4e-05	9.32 (18081,45,388,9)
GO:0051439	regulation of ubiquitin-protein ligase activity involved in mitotic cell cycle	4.17e-07	3.58e-05	7.02 (18081,73,388,11)
GO:0006353	DNA-templated transcription, termination	4.39e-07	3.75e-05	5.72 (18081,106,388,13)
GO:0043044	ATP-dependent chromatin remodeling	5.52e-07	4.69e-05	6.83 (18081,75,388,11)
GO:1905818	regulation of chromosome separation	5.83e-07	4.93e-05	8.92 (18081,47,388,9)
GO:0046931	pore complex assembly	6.27e-07	5.27e-05	17.48 (18081,16,388,6)
GO:0031324	negative regulation of cellular metabolic process	6.5e-07	5.43e-05	1.69 (18081,2349,388,85)
GO:0010628	positive regulation of gene expression	6.54e-07	5.44e-05	1.84 (18081,1696,388,67)
GO:0006351	transcription, DNA-templated	6.74e-07	5.57e-05	1.68 (18081,2351,388,85)
GO:0097659	nucleic acid-templated transcription	6.86e-07	5.64e-05	1.68 (18081,2352,388,85)
GO:1904666	regulation of ubiquitin protein ligase activity	7.01e-07	5.73e-05	6.01 (18081,93,388,12)
GO:1903046	meiotic cell cycle process	7.08e-07	5.75e-05	4.72 (18081,148,388,15)
GO:0051437	positive regulation of ubiquitin-protein ligase activity involved in regulation of mitotic cell cycle transition	7.24e-07	5.86e-05	6.66 (18081,77,388,11)
GO:0051254	positive regulation of RNA metabolic process	8.18e-07	6.58e-05	1.94 (18081,1394,388,58)
GO:0032200	telomere organization	8.34e-07	6.68e-05	5.41 (18081,112,388,13)
GO:0043487	regulation of RNA stability	9.16e-07	7.29e-05	4.63 (18081,151,388,15)
GO:0033365	protein localization to organelle	9.83e-07	7.78e-05	2.69 (18081,520,388,30)
GO:0070203	regulation of establishment of protein localization to telomere	1.02e-06	8.05e-05	23.30 (18081,10,388,5)
GO:0075525	viral translational termination-reinitiation	1.03e-06	8.04e-05	37.28 (18081,5,388,4)
GO:0051716	cellular response to stimulus	1.17e-06	9.13e-05	1.66 (18081,2420,388,86)
GO:0033043	regulation of organelle organization	1.19e-06	9.23e-05	2.04 (18081,1141,388,50)
GO:0033047	regulation of mitotic sister chromatid segregation	1.21e-06	9.3e-05	8.22 (18081,51,388,9)
GO:0031145	anaphase-promoting complex-dependent catabolic process	1.22e-06	9.34e-05	6.33 (18081,81,388,11)
GO:0006357	regulation of transcription from RNA polymerase II promoter	1.24e-06	9.44e-05	1.77 (18081,1870,388,71)
GO:0031397	negative regulation of protein ubiquitination	1.26e-06	9.57e-05	4.83 (18081,135,388,14)
GO:1904872	regulation of telomerase RNA localization to Cajal body	1.4e-06	0.000106	15.53 (18081,18,388,6)
GO:0006310	DNA recombination	1.46e-06	0.00011	3.98 (18081,199,388,17)
GO:0010638	positive regulation of organelle organization	1.5e-06	0.000112	2.54 (18081,588,388,32)
GO:0050684	regulation of mRNA processing	1.72e-06	0.000128	5.54 (18081,101,388,12)
GO:0031328	positive regulation of cellular biosynthetic process	1.77e-06	0.000131	1.80 (18081,1709,388,66)
GO:0080135	regulation of cellular response to stress	1.8e-06	0.000132	2.51 (18081,593,388,32)
GO:1904816	positive regulation of protein localization to chromosome, telomeric region	1.84e-06	0.000135	21.18 (18081,11,388,5)
GO:0070202	regulation of establishment of protein localization to chromosome	1.84e-06	0.000134	21.18 (18081,11,388,5)
GO:2000278	regulation of DNA biosynthetic process	1.91e-06	0.000139	5.48 (18081,102,388,12)
GO:0009123	nucleoside monophosphate metabolic process	2.04e-06	0.000148	4.10 (18081,182,388,16)
GO:0051054	positive regulation of DNA metabolic process	2.2e-06	0.000158	3.86 (18081,205,388,17)
GO:1902582	single-organism intracellular transport	2.32e-06	0.000166	2.75 (18081,458,388,27)
GO:0010557	positive regulation of macromolecule biosynthetic process	2.4e-06	0.000171	1.83 (18081,1582,388,62)
GO:0051443	positive regulation of ubiquitin-protein transferase activity	2.61e-06	0.000185	5.33 (18081,105,388,12)
GO:0051784	negative regulation of nuclear division	2.61e-06	0.000184	8.88 (18081,42,388,8)
GO:1903321	negative regulation of protein modification by small protein conjugation or removal	2.73e-06	0.000192	4.53 (18081,144,388,14)
GO:2000816	negative regulation of mitotic sister chromatid separation	2.82e-06	0.000197	13.98 (18081,20,388,6)
GO:0045841	negative regulation of mitotic metaphase/anaphase transition	2.82e-06	0.000196	13.98 (18081,20,388,6)
GO:0043484	regulation of RNA splicing	2.88e-06	0.0002	5.28 (18081,106,388,12)
GO:0060966	regulation of gene silencing by RNA	2.88e-06	0.000199	5.28 (18081,106,388,12)
GO:0060147	regulation of posttranscriptional gene silencing	2.88e-06	0.000198	5.28 (18081,106,388,12)
GO:1902749	regulation of cell cycle G2/M phase transition	2.93e-06	0.0002	4.85 (18081,125,388,13)
GO:0051436	negative regulation of ubiquitin-protein ligase activity involved in mitotic cell cycle	3.02e-06	0.000206	6.47 (18081,72,388,10)
GO:0006189	'de novo' IMP biosynthetic process	3.03e-06	0.000205	31.07 (18081,6,388,4)
GO:2000234	positive regulation of rRNA processing	3.03e-06	0.000204	31.07 (18081,6,388,4)
GO:0090070	positive regulation of ribosome biogenesis	3.03e-06	0.000203	31.07 (18081,6,388,4)
GO:0033962	cytoplasmic mRNA processing body assembly	3.1e-06	0.000207	19.42 (18081,12,388,5)
GO:0030071	regulation of mitotic metaphase/anaphase transition	3.14e-06	0.000209	8.67 (18081,43,388,8)
GO:0009891	positive regulation of biosynthetic process	3.15e-06	0.000208	1.77 (18081,1738,388,66)
GO:0045934	negative regulation of nucleobase-containing compound metabolic process	3.24e-06	0.000214	1.90 (18081,1352,388,55)
GO:1901796	regulation of signal transduction by p53 class mediator	3.26e-06	0.000214	4.19 (18081,167,388,15)
GO:1902850	microtubule cytoskeleton organization involved in mitosis	3.44e-06	0.000225	6.38 (18081,73,388,10)
GO:1902099	regulation of metaphase/anaphase transition of cell cycle	3.77e-06	0.000245	8.47 (18081,44,388,8)
GO:1902100	negative regulation of metaphase/anaphase transition of cell cycle	3.88e-06	0.000251	13.31 (18081,21,388,6)
GO:1905819	negative regulation of chromosome separation	3.88e-06	0.00025	13.31 (18081,21,388,6)
GO:2000060	positive regulation of protein ubiquitination involved in ubiquitin-dependent protein catabolic process	3.92e-06	0.000252	5.63 (18081,91,388,11)
GO:2000113	negative regulation of cellular macromolecule biosynthetic process	3.93e-06	0.000251	1.91 (18081,1292,388,53)
GO:0009161	ribonucleoside monophosphate metabolic process	4.07e-06	0.000259	4.11 (18081,170,388,15)
GO:0045839	negative regulation of mitotic nuclear division	4.2e-06	0.000267	10.19 (18081,32,388,7)
GO:0050794	regulation of cellular process	4.54e-06	0.000286	1.20 (18081,9971,388,257)
GO:0044772	mitotic cell cycle phase transition	4.63e-06	0.000291	3.50 (18081,240,388,18)
GO:0051640	organelle localization	5.11e-06	0.00032	3.10 (18081,316,388,21)
GO:0033048	negative regulation of mitotic sister chromatid segregation	5.24e-06	0.000327	12.71 (18081,22,388,6)
GO:1902580	single-organism cellular localization	5.35e-06	0.000332	2.43 (18081,595,388,31)
GO:1903052	positive regulation of proteolysis involved in cellular protein catabolic process	5.81e-06	0.000359	3.99 (18081,175,388,15)
GO:0019884	antigen processing and presentation of exogenous antigen	6.23e-06	0.000384	3.97 (18081,176,388,15)
GO:1904667	negative regulation of ubiquitin protein ligase activity	6.33e-06	0.000388	5.97 (18081,78,388,10)
GO:0033045	regulation of sister chromatid segregation	6.53e-06	0.000399	6.76 (18081,62,388,9)
GO:0044770	cell cycle phase transition	7.3e-06	0.000444	3.38 (18081,248,388,18)
GO:0009167	purine ribonucleoside monophosphate metabolic process	8.11e-06	0.000491	4.13 (18081,158,388,14)
GO:0009126	purine nucleoside monophosphate metabolic process	8.72e-06	0.000526	4.10 (18081,159,388,14)
GO:0010558	negative regulation of macromolecule biosynthetic process	8.84e-06	0.000531	1.84 (18081,1364,388,54)
GO:0033046	negative regulation of sister chromatid segregation	9.11e-06	0.000545	11.65 (18081,24,388,6)
GO:0090068	positive regulation of cell cycle process	9.61e-06	0.000573	3.32 (18081,253,388,18)
GO:0022411	cellular component disassembly	9.73e-06	0.000577	2.88 (18081,356,388,22)
GO:1904874	positive regulation of telomerase RNA localization to Cajal body	1.12e-05	0.000659	15.53 (18081,15,388,5)
GO:0006999	nuclear pore organization	1.12e-05	0.000657	15.53 (18081,15,388,5)
GO:0006270	DNA replication initiation	1.17e-05	0.000688	8.82 (18081,37,388,7)
GO:0051985	negative regulation of chromosome segregation	1.18e-05	0.000688	11.18 (18081,25,388,6)
GO:0001649	osteoblast differentiation	1.2e-05	0.000696	5.03 (18081,102,388,11)
GO:0010212	response to ionizing radiation	1.2e-05	0.000694	4.27 (18081,142,388,13)
GO:0051444	negative regulation of ubiquitin-protein transferase activity	1.24e-05	0.000716	5.55 (18081,84,388,10)
GO:1904869	regulation of protein localization to Cajal body	1.37e-05	0.000785	23.30 (18081,8,388,4)
GO:1904871	positive regulation of protein localization to Cajal body	1.37e-05	0.000782	23.30 (18081,8,388,4)
GO:2000232	regulation of rRNA processing	1.37e-05	0.000779	23.30 (18081,8,388,4)
GO:0007088	regulation of mitotic nuclear division	1.39e-05	0.000792	4.21 (18081,144,388,13)
GO:0006611	protein export from nucleus	1.41e-05	0.0008	8.58 (18081,38,388,7)
GO:0000018	regulation of DNA recombination	1.42e-05	0.0008	6.17 (18081,68,388,9)
GO:0051438	regulation of ubiquitin-protein transferase activity	1.48e-05	0.00083	4.51 (18081,124,388,12)
GO:0051783	regulation of nuclear division	1.53e-05	0.000857	3.91 (18081,167,388,14)
GO:1903364	positive regulation of cellular protein catabolic process	1.57e-05	0.000875	3.68 (18081,190,388,15)
GO:0007094	mitotic spindle assembly checkpoint	1.59e-05	0.000886	14.56 (18081,16,388,5)
GO:0051053	negative regulation of DNA metabolic process	1.6e-05	0.000887	4.47 (18081,125,388,12)
GO:0006399	tRNA metabolic process	1.64e-05	0.000903	3.88 (18081,168,388,14)
GO:2000058	regulation of protein ubiquitination involved in ubiquitin-dependent protein catabolic process	1.73e-05	0.000951	4.84 (18081,106,388,11)
GO:0002478	antigen processing and presentation of exogenous peptide antigen	1.75e-05	0.000959	3.86 (18081,169,388,14)
GO:0050789	regulation of biological process	1.76e-05	0.000962	1.17 (18081,10596,388,267)
GO:0031570	DNA integrity checkpoint	1.88e-05	0.00102	5.30 (18081,88,388,10)
GO:1905269	positive regulation of chromatin organization	2.08e-05	0.00113	5.24 (18081,89,388,10)
GO:1903829	positive regulation of cellular protein localization	2.09e-05	0.00113	2.74 (18081,374,388,22)
GO:1904851	positive regulation of establishment of protein localization to telomere	2.42e-05	0.0013	20.71 (18081,9,388,4)
GO:0051095	regulation of helicase activity	2.42e-05	0.0013	20.71 (18081,9,388,4)
GO:0045893	positive regulation of transcription, DNA-templated	2.47e-05	0.00132	1.80 (18081,1344,388,52)
GO:1903508	positive regulation of nucleic acid-templated transcription	2.47e-05	0.00131	1.80 (18081,1344,388,52)
GO:1902680	positive regulation of RNA biosynthetic process	2.52e-05	0.00133	1.80 (18081,1345,388,52)
GO:0006333	chromatin assembly or disassembly	2.53e-05	0.00134	5.12 (18081,91,388,10)
GO:0048002	antigen processing and presentation of peptide antigen	2.59e-05	0.00136	3.73 (18081,175,388,14)
GO:0016579	protein deubiquitination	2.81e-05	0.00148	3.06 (18081,274,388,18)
GO:0051656	establishment of organelle localization	2.88e-05	0.0015	3.18 (18081,249,388,17)
GO:0006378	mRNA polyadenylation	2.94e-05	0.00153	9.64 (18081,29,388,6)
GO:0071173	spindle assembly checkpoint	3.02e-05	0.00157	12.94 (18081,18,388,5)
GO:0071174	mitotic spindle checkpoint	3.02e-05	0.00156	12.94 (18081,18,388,5)
GO:0031331	positive regulation of cellular catabolic process	3.09e-05	0.00159	2.75 (18081,356,388,21)
GO:0043618	regulation of transcription from RNA polymerase II promoter in response to stress	3.16e-05	0.00163	4.54 (18081,113,388,11)
GO:0044267	cellular protein metabolic process	3.21e-05	0.00164	1.45 (18081,3309,388,103)
GO:0016567	protein ubiquitination	3.26e-05	0.00166	2.18 (18081,684,388,32)
GO:0006312	mitotic recombination	3.29e-05	0.00167	7.59 (18081,43,388,7)
GO:1903320	regulation of protein modification by small protein conjugation or removal	3.57e-05	0.00181	3.01 (18081,279,388,18)
GO:2000134	negative regulation of G1/S transition of mitotic cell cycle	3.68e-05	0.00186	4.91 (18081,95,388,10)
GO:0000960	regulation of mitochondrial RNA catabolic process	3.86e-05	0.00194	34.95 (18081,4,388,3)
GO:0006401	RNA catabolic process	3.93e-05	0.00197	3.24 (18081,230,388,16)
GO:0006188	IMP biosynthetic process	3.96e-05	0.00198	18.64 (18081,10,388,4)
GO:0033148	positive regulation of intracellular estrogen receptor signaling pathway	3.96e-05	0.00197	18.64 (18081,10,388,4)
GO:0051292	nuclear pore complex assembly	3.96e-05	0.00197	18.64 (18081,10,388,4)
GO:0090069	regulation of ribosome biogenesis	3.96e-05	0.00196	18.64 (18081,10,388,4)
GO:0031327	negative regulation of cellular biosynthetic process	3.98e-05	0.00197	1.75 (18081,1440,388,54)
GO:0006403	RNA localization	4.02e-05	0.00198	12.26 (18081,19,388,5)
GO:0045862	positive regulation of proteolysis	4.27e-05	0.00209	2.69 (18081,364,388,21)
GO:0031396	regulation of protein ubiquitination	4.29e-05	0.0021	3.08 (18081,257,388,17)
GO:1903050	regulation of proteolysis involved in cellular protein catabolic process	4.36e-05	0.00213	3.21 (18081,232,388,16)
GO:0043631	RNA polyadenylation	4.39e-05	0.00213	9.02 (18081,31,388,6)
GO:0051253	negative regulation of RNA metabolic process	4.67e-05	0.00226	1.83 (18081,1200,388,47)
GO:0043620	regulation of DNA-templated transcription in response to stress	4.73e-05	0.00228	4.34 (18081,118,388,11)
GO:0071479	cellular response to ionizing radiation	5.14e-05	0.00247	6.01 (18081,62,388,8)
GO:1902400	intracellular signal transduction involved in G1 DNA damage checkpoint	5.14e-05	0.00246	6.01 (18081,62,388,8)
GO:1902403	signal transduction involved in mitotic DNA integrity checkpoint	5.14e-05	0.00246	6.01 (18081,62,388,8)
GO:1902402	signal transduction involved in mitotic DNA damage checkpoint	5.14e-05	0.00245	6.01 (18081,62,388,8)
GO:0072431	signal transduction involved in mitotic G1 DNA damage checkpoint	5.14e-05	0.00244	6.01 (18081,62,388,8)
GO:0072413	signal transduction involved in mitotic cell cycle checkpoint	5.14e-05	0.00243	6.01 (18081,62,388,8)
GO:0006464	cellular protein modification process	5.21e-05	0.00246	1.47 (18081,2985,388,94)
GO:0036211	protein modification process	5.21e-05	0.00245	1.47 (18081,2985,388,94)
GO:1902807	negative regulation of cell cycle G1/S phase transition	5.26e-05	0.00247	4.71 (18081,99,388,10)
GO:0045787	positive regulation of cell cycle	5.59e-05	0.00261	2.72 (18081,343,388,20)
GO:0070646	protein modification by small protein removal	5.65e-05	0.00263	2.90 (18081,289,388,18)
GO:0043488	regulation of mRNA stability	5.71e-05	0.00265	3.94 (18081,142,388,12)
GO:0009890	negative regulation of biosynthetic process	5.75e-05	0.00267	1.72 (18081,1460,388,54)
GO:0034655	nucleobase-containing compound catabolic process	5.82e-05	0.00269	2.71 (18081,344,388,20)
GO:0071428	rRNA-containing ribonucleoprotein complex export from nucleus	6.11e-05	0.00281	16.95 (18081,11,388,4)
GO:0033750	ribosome localization	6.11e-05	0.00281	16.95 (18081,11,388,4)
GO:0033753	establishment of ribosome localization	6.11e-05	0.0028	16.95 (18081,11,388,4)
GO:0000054	ribosomal subunit export from nucleus	6.11e-05	0.00279	16.95 (18081,11,388,4)
GO:0051248	negative regulation of protein metabolic process	6.17e-05	0.0028	1.88 (18081,1040,388,42)
GO:0019882	antigen processing and presentation	6.26e-05	0.00284	3.27 (18081,214,388,15)
GO:0071822	protein complex subunit organization	6.32e-05	0.00285	1.80 (18081,1215,388,47)
GO:0071705	nitrogen compound transport	6.41e-05	0.00289	1.68 (18081,1612,388,58)
GO:0010972	negative regulation of G2/M transition of mitotic cell cycle	6.47e-05	0.00291	5.11 (18081,82,388,9)
GO:0072422	signal transduction involved in DNA damage checkpoint	6.48e-05	0.0029	5.83 (18081,64,388,8)
GO:0072401	signal transduction involved in DNA integrity checkpoint	6.48e-05	0.00289	5.83 (18081,64,388,8)
GO:0048519	negative regulation of biological process	6.77e-05	0.00301	1.34 (18081,4619,388,133)
GO:0045943	positive regulation of transcription from RNA polymerase I promoter	6.8e-05	0.00302	11.10 (18081,21,388,5)
GO:0006418	tRNA aminoacylation for protein translation	6.85e-05	0.00303	6.80 (18081,48,388,7)
GO:0031400	negative regulation of protein modification process	6.91e-05	0.00305	2.23 (18081,585,388,28)
GO:0032269	negative regulation of cellular protein metabolic process	6.93e-05	0.00305	1.91 (18081,977,388,40)
GO:0009199	ribonucleoside triphosphate metabolic process	7e-05	0.00307	3.86 (18081,145,388,12)
GO:0006302	double-strand break repair	7.06e-05	0.00309	3.61 (18081,168,388,13)
GO:0072395	signal transduction involved in cell cycle checkpoint	7.26e-05	0.00316	5.74 (18081,65,388,8)
GO:0060964	regulation of gene silencing by miRNA	7.38e-05	0.00321	4.52 (18081,103,388,10)
GO:0032212	positive regulation of telomere maintenance via telomerase	7.6e-05	0.00329	8.22 (18081,34,388,6)
GO:0009117	nucleotide metabolic process	7.69e-05	0.00332	2.51 (18081,408,388,22)
GO:1902750	negative regulation of cell cycle G2/M phase transition	7.83e-05	0.00338	4.99 (18081,84,388,9)
GO:1903313	positive regulation of mRNA metabolic process	7.84e-05	0.00337	6.66 (18081,49,388,7)
GO:0051348	negative regulation of transferase activity	7.99e-05	0.00342	2.65 (18081,352,388,20)
GO:0033143	regulation of intracellular steroid hormone receptor signaling pathway	8.1e-05	0.00346	5.65 (18081,66,388,8)
GO:0090501	RNA phosphodiester bond hydrolysis	8.63e-05	0.00368	4.07 (18081,126,388,11)
GO:0031577	spindle checkpoint	8.64e-05	0.00367	10.59 (18081,22,388,5)
GO:0000226	microtubule cytoskeleton organization	8.67e-05	0.00367	2.91 (18081,272,388,17)
GO:0007051	spindle organization	8.69e-05	0.00367	4.44 (18081,105,388,10)
GO:1903322	positive regulation of protein modification by small protein conjugation or removal	8.94e-05	0.00377	3.33 (18081,196,388,14)
GO:0032206	positive regulation of telomere maintenance	8.95e-05	0.00376	6.52 (18081,50,388,7)
GO:0043039	tRNA aminoacylation	8.95e-05	0.00375	6.52 (18081,50,388,7)
GO:0000722	telomere maintenance via recombination	9e-05	0.00376	7.99 (18081,35,388,6)
GO:0035927	RNA import into mitochondrion	9.5e-05	0.00396	27.96 (18081,5,388,3)
GO:0019693	ribose phosphate metabolic process	9.51e-05	0.00395	2.79 (18081,301,388,18)
GO:0006753	nucleoside phosphate metabolic process	9.51e-05	0.00394	2.48 (18081,414,388,22)
GO:0065007	biological regulation	9.95e-05	0.00411	1.15 (18081,11178,388,275)
GO:0043038	amino acid activation	0.000102	0.0042	6.40 (18081,51,388,7)
GO:1904358	positive regulation of telomere maintenance via telomere lengthening	0.000106	0.00436	7.77 (18081,36,388,6)
GO:0048024	regulation of mRNA splicing, via spliceosome	0.000112	0.00457	5.40 (18081,69,388,8)
GO:0006950	response to stress	0.000122	0.005	1.46 (18081,2772,388,87)
GO:0006323	DNA packaging	0.000124	0.00507	7.56 (18081,37,388,6)
GO:1903827	regulation of cellular protein localization	0.000128	0.00519	2.19 (18081,575,388,27)
GO:0071426	ribonucleoprotein complex export from nucleus	0.000128	0.00519	14.34 (18081,13,388,4)
GO:0046040	IMP metabolic process	0.000128	0.00518	14.34 (18081,13,388,4)
GO:0006402	mRNA catabolic process	0.00013	0.00524	3.21 (18081,203,388,14)
GO:0010332	response to gamma radiation	0.000131	0.00526	6.15 (18081,53,388,7)
GO:1903362	regulation of cellular protein catabolic process	0.000133	0.00533	2.92 (18081,255,388,16)
GO:0010639	negative regulation of organelle organization	0.000138	0.00551	2.71 (18081,310,388,18)
GO:1902275	regulation of chromatin organization	0.000141	0.00562	3.58 (18081,156,388,12)
GO:0043161	proteasome-mediated ubiquitin-dependent protein catabolic process	0.000146	0.00582	2.79 (18081,284,388,17)
GO:0031398	positive regulation of protein ubiquitination	0.00015	0.00596	3.35 (18081,181,388,13)
GO:0032481	positive regulation of type I interferon production	0.000151	0.00598	5.18 (18081,72,388,8)
GO:0070727	cellular macromolecule localization	0.000157	0.00618	1.93 (18081,844,388,35)
GO:0043632	modification-dependent macromolecule catabolic process	0.000164	0.00644	2.38 (18081,430,388,22)
GO:0000819	sister chromatid segregation	0.000165	0.00649	9.32 (18081,25,388,5)
GO:0009259	ribonucleotide metabolic process	0.000166	0.00649	2.76 (18081,287,388,17)
GO:0007052	mitotic spindle organization	0.000166	0.00648	5.93 (18081,55,388,7)
GO:0002474	antigen processing and presentation of peptide antigen via MHC class I	0.000173	0.00673	4.51 (18081,93,388,9)
GO:0071897	DNA biosynthetic process	0.000173	0.00672	4.09 (18081,114,388,10)
GO:0010389	regulation of G2/M transition of mitotic cell cycle	0.000173	0.0067	4.09 (18081,114,388,10)
GO:0046034	ATP metabolic process	0.000173	0.00668	4.09 (18081,114,388,10)
GO:0048523	negative regulation of cellular process	0.00018	0.00692	1.34 (18081,4162,388,120)
GO:0046654	tetrahydrofolate biosynthetic process	0.000187	0.00719	23.30 (18081,6,388,3)
GO:0042176	regulation of protein catabolic process	0.000194	0.00744	2.48 (18081,376,388,20)
GO:0010498	proteasomal protein catabolic process	0.000195	0.00748	2.72 (18081,291,388,17)
GO:0071480	cellular response to gamma radiation	0.000201	0.00767	8.96 (18081,26,388,5)
GO:0061014	positive regulation of mRNA catabolic process	0.000201	0.00766	8.96 (18081,26,388,5)
GO:0051130	positive regulation of cellular component organization	0.000212	0.00806	1.76 (18081,1136,388,43)
GO:0002479	antigen processing and presentation of exogenous peptide antigen via MHC class I, TAP-dependent	0.000221	0.00837	4.91 (18081,76,388,8)
GO:0006461	protein complex assembly	0.000224	0.00848	1.80 (18081,1033,388,40)
GO:0051225	spindle assembly	0.000233	0.00877	5.62 (18081,58,388,7)
GO:0009896	positive regulation of catabolic process	0.000234	0.00878	2.38 (18081,411,388,21)
GO:0000963	mitochondrial RNA processing	0.000236	0.00886	12.43 (18081,15,388,4)
GO:0030163	protein catabolic process	0.000239	0.00892	2.44 (18081,382,388,20)
GO:0000956	nuclear-transcribed mRNA catabolic process	0.000242	0.00904	3.19 (18081,190,388,13)
GO:0071478	cellular response to radiation	0.00025	0.00929	3.61 (18081,142,388,11)
GO:0009141	nucleoside triphosphate metabolic process	0.000252	0.00936	3.37 (18081,166,388,12)
GO:0071824	protein-DNA complex subunit organization	0.000256	0.00946	2.88 (18081,243,388,15)
GO:0046700	heterocycle catabolic process	0.000264	0.00976	2.42 (18081,385,388,20)
GO:0061418	regulation of transcription from RNA polymerase II promoter in response to hypoxia	0.000265	0.00975	4.78 (18081,78,388,8)
GO:0042590	antigen processing and presentation of exogenous peptide antigen via MHC class I	0.000289	0.0106	4.72 (18081,79,388,8)
GO:0044270	cellular nitrogen compound catabolic process	0.000292	0.0107	2.40 (18081,388,388,20)
GO:0030490	maturation of SSU-rRNA	0.000293	0.0107	6.50 (18081,43,388,6)
GO:0033036	macromolecule localization	0.000299	0.0109	1.58 (18081,1708,388,58)
GO:0010827	regulation of glucose transport	0.0003	0.0109	4.19 (18081,100,388,9)
GO:0000082	G1/S transition of mitotic cell cycle	0.0003	0.0109	4.19 (18081,100,388,9)
GO:0033145	positive regulation of intracellular steroid hormone receptor signaling pathway	0.00031	0.0112	11.65 (18081,16,388,4)
GO:0009070	serine family amino acid biosynthetic process	0.00031	0.0112	11.65 (18081,16,388,4)
GO:0009124	nucleoside monophosphate biosynthetic process	0.000315	0.0114	4.66 (18081,80,388,8)
GO:2001242	regulation of intrinsic apoptotic signaling pathway	0.000318	0.0114	3.51 (18081,146,388,11)
GO:0006521	regulation of cellular amino acid metabolic process	0.000319	0.0115	5.35 (18081,61,388,7)
GO:0006977	DNA damage response, signal transduction by p53 class mediator resulting in cell cycle arrest	0.000319	0.0114	5.35 (18081,61,388,7)
GO:0009451	RNA modification	0.000322	0.0115	3.79 (18081,123,388,10)
GO:0032074	negative regulation of nuclease activity	0.000322	0.0115	19.97 (18081,7,388,3)
GO:0006268	DNA unwinding involved in DNA replication	0.000322	0.0114	19.97 (18081,7,388,3)
GO:0075522	IRES-dependent viral translational initiation	0.000322	0.0114	19.97 (18081,7,388,3)
GO:0000055	ribosomal large subunit export from nucleus	0.000322	0.0114	19.97 (18081,7,388,3)
GO:0044843	cell cycle G1/S phase transition	0.000323	0.0114	4.15 (18081,101,388,9)
GO:0044774	mitotic DNA integrity checkpoint	0.000333	0.0117	6.35 (18081,44,388,6)
GO:1901575	organic substance catabolic process	0.00034	0.0119	1.63 (18081,1491,388,52)
GO:0006886	intracellular protein transport	0.000364	0.0128	1.96 (18081,713,388,30)
GO:0006473	protein acetylation	0.000366	0.0128	3.73 (18081,125,388,10)
GO:0031058	positive regulation of histone modification	0.000373	0.013	4.55 (18081,82,388,8)
GO:1900182	positive regulation of protein localization to nucleus	0.00039	0.0136	3.70 (18081,126,388,10)
GO:0061077	chaperone-mediated protein folding	0.000391	0.0136	5.18 (18081,63,388,7)
GO:0046112	nucleobase biosynthetic process	0.000398	0.0138	10.96 (18081,17,388,4)
GO:0046653	tetrahydrofolate metabolic process	0.000398	0.0138	10.96 (18081,17,388,4)
GO:0000289	nuclear-transcribed mRNA poly(A) tail shortening	0.000406	0.014	7.77 (18081,30,388,5)
GO:0030261	chromosome condensation	0.000406	0.014	7.77 (18081,30,388,5)
GO:0051972	regulation of telomerase activity	0.000426	0.0146	6.08 (18081,46,388,6)
GO:0031055	chromatin remodeling at centromere	0.000426	0.0146	6.08 (18081,46,388,6)
GO:2000573	positive regulation of DNA biosynthetic process	0.000431	0.0147	5.10 (18081,64,388,7)
GO:0080134	regulation of response to stress	0.000432	0.0147	1.67 (18081,1284,388,46)
GO:0019439	aromatic compound catabolic process	0.000432	0.0147	2.33 (18081,400,388,20)
GO:0072594	establishment of protein localization to organelle	0.000439	0.0149	2.46 (18081,341,388,18)
GO:0045732	positive regulation of protein catabolic process	0.000444	0.015	2.73 (18081,256,388,15)
GO:0032240	negative regulation of nucleobase-containing compound transport	0.000459	0.0155	46.60 (18081,2,388,2)
GO:0000961	negative regulation of mitochondrial RNA catabolic process	0.000459	0.0155	46.60 (18081,2,388,2)
GO:0001732	formation of cytoplasmic translation initiation complex	0.000459	0.0154	46.60 (18081,2,388,2)
GO:0046832	negative regulation of RNA export from nucleus	0.000459	0.0154	46.60 (18081,2,388,2)
GO:0018394	peptidyl-lysine acetylation	0.000462	0.0155	3.96 (18081,106,388,9)
GO:0055086	nucleobase-containing small molecule metabolic process	0.000468	0.0156	2.21 (18081,464,388,22)
GO:0071158	positive regulation of cell cycle arrest	0.000477	0.0159	4.39 (18081,85,388,8)
GO:0031056	regulation of histone modification	0.0005	0.0166	3.58 (18081,130,388,10)
GO:0072331	signal transduction by p53 class mediator	0.0005	0.0166	3.58 (18081,130,388,10)
GO:0006337	nucleosome disassembly	0.000503	0.0167	10.36 (18081,18,388,4)
GO:0009396	folic acid-containing compound biosynthetic process	0.000507	0.0167	17.48 (18081,8,388,3)
GO:0031937	positive regulation of chromatin silencing	0.000507	0.0167	17.48 (18081,8,388,3)
GO:0006997	nucleus organization	0.00052	0.0171	4.94 (18081,66,388,7)
GO:0006163	purine nucleotide metabolic process	0.00052	0.0171	2.59 (18081,288,388,16)
GO:0010165	response to X-ray	0.000554	0.0181	7.28 (18081,32,388,5)
GO:0033146	regulation of intracellular estrogen receptor signaling pathway	0.000554	0.0181	7.28 (18081,32,388,5)
GO:0061013	regulation of mRNA catabolic process	0.000554	0.0181	7.28 (18081,32,388,5)
GO:0031647	regulation of protein stability	0.000556	0.0181	2.79 (18081,234,388,14)
GO:2001243	negative regulation of intrinsic apoptotic signaling pathway	0.000558	0.0181	4.29 (18081,87,388,8)
GO:0022414	reproductive process	0.000563	0.0182	1.65 (18081,1300,388,46)
GO:0034613	cellular protein localization	0.000566	0.0183	1.84 (18081,835,388,33)
GO:0038061	NIK/NF-kappaB signaling	0.000624	0.0201	4.80 (18081,68,388,7)
GO:0009303	rRNA transcription	0.000627	0.0202	9.81 (18081,19,388,4)
GO:0007339	binding of sperm to zona pellucida	0.000642	0.0206	7.06 (18081,33,388,5)
GO:0019083	viral transcription	0.000648	0.0207	3.78 (18081,111,388,9)
GO:0007059	chromosome segregation	0.00065	0.0208	4.19 (18081,89,388,8)
GO:0072521	purine-containing compound metabolic process	0.000672	0.0214	2.45 (18081,324,388,17)
GO:0051179	localization	0.000693	0.022	1.29 (18081,4428,388,123)
GO:0006511	ubiquitin-dependent protein catabolic process	0.000727	0.0231	2.24 (18081,417,388,20)
GO:0007017	microtubule-based process	0.000735	0.0233	2.09 (18081,512,388,23)
GO:0043489	RNA stabilization	0.000739	0.0234	6.85 (18081,34,388,5)
GO:0006101	citrate metabolic process	0.000739	0.0233	6.85 (18081,34,388,5)
GO:0031062	positive regulation of histone methylation	0.000739	0.0233	6.85 (18081,34,388,5)
GO:0071474	cellular hyperosmotic response	0.000748	0.0235	15.53 (18081,9,388,3)
GO:2001169	regulation of ATP biosynthetic process	0.000748	0.0235	15.53 (18081,9,388,3)
GO:0009790	embryo development	0.000754	0.0236	2.83 (18081,214,388,13)
GO:0008283	cell proliferation	0.00077	0.024	1.95 (18081,645,388,27)
GO:0032986	protein-DNA complex disassembly	0.00077	0.024	9.32 (18081,20,388,4)
GO:0006413	translational initiation	0.000798	0.0248	3.38 (18081,138,388,10)
GO:0070507	regulation of microtubule cytoskeleton organization	0.000798	0.0248	3.38 (18081,138,388,10)
GO:1901800	positive regulation of proteasomal protein catabolic process	0.00081	0.0251	4.05 (18081,92,388,8)
GO:0000731	DNA synthesis involved in DNA repair	0.000811	0.0251	4.59 (18081,71,388,7)
GO:0043967	histone H4 acetylation	0.000831	0.0256	5.38 (18081,52,388,6)
GO:0009150	purine ribonucleotide metabolic process	0.000831	0.0256	2.57 (18081,272,388,15)
GO:0006275	regulation of DNA replication	0.000836	0.0257	3.65 (18081,115,388,9)
GO:2000045	regulation of G1/S transition of mitotic cell cycle	0.000844	0.0259	3.35 (18081,139,388,10)
GO:0009205	purine ribonucleoside triphosphate metabolic process	0.000844	0.0258	3.35 (18081,139,388,10)
GO:2000142	regulation of DNA-templated transcription, initiation	0.000847	0.0259	6.66 (18081,35,388,5)
GO:0051653	spindle localization	0.000847	0.0258	6.66 (18081,35,388,5)
GO:0031146	SCF-dependent proteasomal ubiquitin-dependent protein catabolic process	0.000882	0.0268	4.53 (18081,72,388,7)
GO:0009156	ribonucleoside monophosphate biosynthetic process	0.000882	0.0268	4.53 (18081,72,388,7)
GO:0019941	modification-dependent protein catabolic process	0.000892	0.027	2.20 (18081,424,388,20)
GO:0045892	negative regulation of transcription, DNA-templated	0.000942	0.0285	1.68 (18081,1111,388,40)
GO:0032205	negative regulation of telomere maintenance	0.000967	0.0292	6.47 (18081,36,388,5)
GO:0006383	transcription from RNA polymerase III promoter	0.000967	0.0291	6.47 (18081,36,388,5)
GO:0098813	nuclear chromosome segregation	0.000967	0.029	6.47 (18081,36,388,5)
GO:1901998	toxin transport	0.000967	0.029	6.47 (18081,36,388,5)

## Sheet: S.Table 5
term_ID	description	frequencyInDb	log10pvalue	uniqueness	dispensability	representative
GO:0002478	antigen processing and presentation of exogenous peptide antigen	0.00975	-4.757	0.982	0	antigen processing and presentation of exogenous peptide antigen
GO:0019882	antigen processing and presentation	0.01339	-4.2034	0.989	0.337	antigen processing and presentation of exogenous peptide antigen
GO:0006913	nucleocytoplasmic transport	0.02706	-19.2396	0.883	0	nucleocytoplasmic transport
GO:0071705	nitrogen compound transport	0.04472	-4.1931	0.941	0.259	nucleocytoplasmic transport
GO:0034504	protein localization to nucleus	0.02095	-8.3089	0.895	0.433	nucleocytoplasmic transport
GO:1904871	positive regulation of protein localization to Cajal body	0.00046	-4.8633	0.87	0.482	nucleocytoplasmic transport
GO:0050658	RNA transport	0.01062	-18.4023	0.899	0.214	nucleocytoplasmic transport
GO:0017038	protein import	0.01875	-6.4225	0.914	0.368	nucleocytoplasmic transport
GO:0006403	RNA localization	0.01258	-4.3958	0.936	0.335	nucleocytoplasmic transport
GO:0051656	establishment of organelle localization	0.02545	-4.5406	0.905	0.445	nucleocytoplasmic transport
GO:0051641	cellular localization	0.14905	-10.9626	0.943	0.261	nucleocytoplasmic transport
GO:0051640	organelle localization	0.02949	-5.2916	0.912	0.454	nucleocytoplasmic transport
GO:0008150	biological_process	1	-8.6968	1	0	biological_process
GO:0008152	metabolic process	0.64841	-25.6364	0.998	0	metabolism
GO:0009987	cellular process	0.90329	-17.8268	0.999	0	cellular process
GO:0044419	interspecies interaction between organisms	0.04334	-10.7011	0.969	0	interspecies interaction between organisms
GO:1902579	multi-organism localization	0.00404	-8.4225	0.944	0.482	interspecies interaction between organisms
GO:0051276	chromosome organization	0.03566	-21.4365	0.903	0	chromosome organization
GO:0071826	ribonucleoprotein complex subunit organization	0.01218	-9.9031	0.922	0.44	chromosome organization
GO:0016043	cellular component organization	0.35684	-17.342	0.913	0.303	chromosome organization
GO:0022618	ribonucleoprotein complex assembly	0.01143	-9.6364	0.9	0.436	chromosome organization
GO:0006325	chromatin organization	0.04143	-12.7932	0.911	0.203	chromosome organization
GO:0046931	pore complex assembly	0.00098	-6.2027	0.93	0.33	chromosome organization
GO:0043933	macromolecular complex subunit organization	0.14259	-11.0339	0.922	0.429	chromosome organization
GO:0033044	regulation of chromosome organization	0.00819	-13.4737	0.828	0.325	chromosome organization
GO:0033043	regulation of organelle organization	0.06082	-5.9245	0.838	0.459	chromosome organization
GO:0006996	organelle organization	0.19411	-14.1079	0.918	0.479	chromosome organization
GO:0022411	cellular component disassembly	0.03035	-5.0119	0.922	0.194	chromosome organization
GO:0051704	multi-organism process	0.09873	-6.6126	0.995	0	multi-organism process
GO:0071840	cellular component organization or biogenesis	0.36532	-18.1163	0.996	0	cellular component organization or biogenesis
GO:0045930	negative regulation of mitotic cell cycle	0.0161	-12.9914	0.736	0.003	negative regulation of mitotic cell cycle
GO:1903046	meiotic cell cycle process	0.01148	-6.15	0.842	0.482	negative regulation of mitotic cell cycle
GO:0016071	mRNA metabolic process	0.03935	-20.8477	0.822	0.003	mRNA metabolism
GO:0018193	peptidyl-amino acid modification	0.06907	-7.3747	0.842	0.423	mRNA metabolism
GO:0018205	peptidyl-lysine modification	0.02118	-11.1475	0.865	0.104	mRNA metabolism
GO:0006369	termination of RNA polymerase II transcription	0.00398	-6.6364	0.842	0.219	mRNA metabolism
GO:0016072	rRNA metabolic process	0.01518	-11.2644	0.828	0.258	mRNA metabolism
GO:0070647	protein modification by small protein conjugation or removal	0.06399	-9.5575	0.844	0.347	mRNA metabolism
GO:0090501	RNA phosphodiester bond hydrolysis	0.00837	-4.064	0.855	0.239	mRNA metabolism
GO:0006353	DNA-templated transcription, termination	0.00612	-6.3575	0.836	0.23	mRNA metabolism
GO:0043631	RNA polyadenylation	0.00248	-4.3575	0.873	0.208	mRNA metabolism
GO:0009123	nucleoside monophosphate metabolic process	0.01829	-5.6904	0.837	0.2	mRNA metabolism
GO:0006259	DNA metabolic process	0.05661	-16.2716	0.82	0.355	mRNA metabolism
GO:0010501	RNA secondary structure unwinding	0.0026	-8.6904	0.872	0.209	mRNA metabolism
GO:0090304	nucleic acid metabolic process	0.29879	-38.6055	0.774	0.326	mRNA metabolism
GO:0090305	nucleic acid phosphodiester bond hydrolysis	0.01696	-6.4935	0.852	0.232	mRNA metabolism
GO:0051052	regulation of DNA metabolic process	0.02193	-12.6556	0.747	0.24	mRNA metabolism
GO:0006396	RNA processing	0.0528	-27.1824	0.805	0.349	mRNA metabolism
GO:0006397	mRNA processing	0.02781	-18.6326	0.787	0.281	mRNA metabolism
GO:0034660	ncRNA metabolic process	0.03226	-13.342	0.827	0.288	mRNA metabolism
GO:0006974	cellular response to DNA damage stimulus	0.04576	-11.0846	0.952	0.003	cellular response to DNA damage stimulus
GO:0051716	cellular response to stimulus	0.40358	-5.9318	0.975	0.18	cellular response to DNA damage stimulus
GO:0010212	response to ionizing radiation	0.00854	-4.9208	0.979	0.496	cellular response to DNA damage stimulus
GO:1901796	regulation of signal transduction by p53 class mediator	0.00964	-5.4868	0.925	0.14	cellular response to DNA damage stimulus
GO:0043618	regulation of transcription from RNA polymerase II promoter in response to stress	0.00664	-4.5003	0.762	0.498	cellular response to DNA damage stimulus
GO:1900034	regulation of cellular response to heat	0.0045	-8.1232	0.92	0.475	cellular response to DNA damage stimulus
GO:0033554	cellular response to stress	0.10496	-10.4067	0.96	0.456	cellular response to DNA damage stimulus
GO:0033143	regulation of intracellular steroid hormone receptor signaling pathway	0.00387	-4.0915	0.935	0.303	cellular response to DNA damage stimulus
GO:0051095	regulation of helicase activity	0.00052	-4.6162	0.958	0.023	regulation of helicase activity
GO:0001649	osteoblast differentiation	0.01177	-4.9208	0.975	0.041	osteoblast differentiation
GO:0051301	cell division	0.0326	-8.8761	0.973	0.046	cell division
GO:0048519	negative regulation of biological process	0.26855	-4.1694	0.93	0.061	negative regulation of biological process
GO:0010608	posttranscriptional regulation of gene expression	0.02758	-16.4868	0.815	0.086	posttranscriptional regulation of gene expression
GO:0060968	regulation of gene silencing	0.00323	-6.9788	0.797	0.222	posttranscriptional regulation of gene expression
GO:0045862	positive regulation of proteolysis	0.02141	-4.3696	0.746	0.443	posttranscriptional regulation of gene expression
GO:0031329	regulation of cellular catabolic process	0.02256	-7.8861	0.804	0.179	posttranscriptional regulation of gene expression
GO:0045935	positive regulation of nucleobase-containing compound metabolic process	0.09763	-10.1124	0.69	0.486	posttranscriptional regulation of gene expression
GO:0006356	regulation of transcription from RNA polymerase I promoter	0.00185	-6.5528	0.809	0.21	posttranscriptional regulation of gene expression
GO:0031400	negative regulation of protein modification process	0.03416	-4.1605	0.705	0.475	posttranscriptional regulation of gene expression
GO:0006417	regulation of translation	0.02031	-11.3382	0.715	0.277	posttranscriptional regulation of gene expression
GO:0040029	regulation of gene expression, epigenetic	0.01362	-6.8416	0.831	0.263	posttranscriptional regulation of gene expression
GO:0031145	anaphase-promoting complex-dependent catabolic process	0.00467	-5.9136	0.86	0.473	posttranscriptional regulation of gene expression
GO:0046483	heterocycle metabolic process	0.34576	-39.7328	0.892	0.098	heterocycle metabolism
GO:0048518	positive regulation of biological process	0.30969	-6.7496	0.928	0.151	heterocycle metabolism
GO:0006807	nitrogen compound metabolic process	0.40081	-28.0752	0.911	0.157	heterocycle metabolism
GO:0051246	regulation of protein metabolic process	0.14651	-6.9706	0.766	0.439	heterocycle metabolism
GO:0044237	cellular metabolic process	0.59486	-29.1203	0.897	0.265	heterocycle metabolism
GO:0044238	primary metabolic process	0.60306	-26.8268	0.899	0.297	heterocycle metabolism
GO:0044260	cellular macromolecule metabolic process	0.48748	-34.1707	0.847	0.237	heterocycle metabolism
GO:0009058	biosynthetic process	0.36924	-10.8861	0.913	0.159	heterocycle metabolism
GO:0009059	macromolecule biosynthetic process	0.30127	-15.3575	0.82	0.306	heterocycle metabolism
GO:0043170	macromolecule metabolic process	0.53306	-29.6364	0.893	0.258	heterocycle metabolism
GO:0019222	regulation of metabolic process	0.3573	-18.9666	0.885	0.148	heterocycle metabolism
GO:0050794	regulation of cellular process	0.60427	-5.3429	0.913	0.217	heterocycle metabolism
GO:0050789	regulation of biological process	0.63456	-4.7545	0.932	0.274	heterocycle metabolism
GO:0071704	organic substance metabolic process	0.62701	-25.9914	0.897	0.313	heterocycle metabolism
GO:0006725	cellular aromatic compound metabolic process	0.34801	-39.1343	0.892	0.199	heterocycle metabolism
GO:0043412	macromolecule modification	0.24172	-7.3936	0.879	0.275	heterocycle metabolism
GO:0060255	regulation of macromolecule metabolic process	0.3363	-20.098	0.75	0.325	heterocycle metabolism
GO:0009893	positive regulation of metabolic process	0.17715	-7.7447	0.781	0.469	heterocycle metabolism
GO:0009892	negative regulation of metabolic process	0.14605	-7.5918	0.759	0.439	heterocycle metabolism
GO:1901360	organic cyclic compound metabolic process	0.35978	-37.4949	0.905	0.146	heterocycle metabolism

## Sheet: S.Table 6
Genes related to embryo development (GO:0009790)
RRN3 - rrn3 rna polymerase i transcription factor homolog (s. cerevisiae)
MSH2 - muts homolog 2, colon cancer, nonpolyposis type 1 (e. coli)
MYH10 - myosin, heavy chain 10, non-muscle
RBBP6 - retinoblastoma binding protein 6
CHD8 - chromodomain helicase dna binding protein 8
ADAR - adenosine deaminase, rna-specific
FLVCR1 - feline leukemia virus subgroup c cellular receptor 1
CCNB1 - cyclin b1
USP22 - ubiquitin specific peptidase 22
LAMA5 - laminin, alpha 5
MLF1IP - mlf1 interacting protein
STIL - scl/tal1 interrupting locus
ATP5A1 - atp synthase, h+ transporting, mitochondrial f1 complex, alpha subunit 1, cardiac muscle

## Sheet: S.Table 7
Gene Symbol	Refseq ID	mCAG level	H3K36me3 enrichment
AKAP17A	NR_027383	0.0934	0.74
KPNB1	NM_001276453	0.075	0.9775
LDLR	NM_001195803	0.0749	0.9223
RBM5	NM_005778	0.0733	0.9254
FNBP4	NM_001318339	0.0732	0.888
DGCR11	NR_024157	0.0727	1
CCAR1	NM_001282959	0.0709	0.9102
PLCXD1	NM_018390	0.0697	0.6715
SRRM1	NM_001303448	0.069	0.912
LDHAL6B	NM_033195	0.068	1
MDN1	NM_014611	0.0676	0.8641
XRCC6	NM_001288978	0.0674	0.8962
PABPC1	NM_002568	0.0673	0.9449
HELLS	NM_001289071	0.0673	0.9273
KIAA0907	NM_014949	0.0664	0.921
DHX9	NR_033302	0.0651	0.9547
CCT3	NR_036564	0.0646	0.8516
DNA2	NM_001080449	0.0644	0.7985
NUSAP1	NM_001243142	0.0644	0.7765
CDC25A	NM_001789	0.0642	0.9102
RFC2	NM_001278791	0.0642	0.7642
SBNO1	NM_001167856	0.0641	0.8459
DYNC1H1	NM_001376	0.064	0.809
PRKDC	NM_001081640	0.0639	0.9179
KNTC1	NM_014708	0.0638	0.8352
CANX	NM_001746	0.0633	0.8907
AARS	NM_001605	0.0632	0.8252
HNRNPUL1	NM_001321208	0.0632	0.9259
C20orf24	NM_018840	0.0631	0.7204
CSE1L	NR_045796	0.0631	0.873
NUP88	NM_001320653	0.0629	0.8318
PGD	NM_001304451	0.0628	0.9348
EWSR1	NM_005243	0.0628	0.943
EIF3L	NM_016091	0.0627	0.8644
DDX3Y	NM_001302552	0.0627	0.7597
EIF3A	NM_003750	0.0626	0.8958
UTP6	NM_018428	0.0626	0.8357
SEPHS1	NM_012247	0.0625	0.7844
GTF3C6	NM_138408	0.062	0.6749
UBR4	NM_020765	0.0616	0.9379
MASTL	NR_135469	0.0613	0.8234
IARS	NR_073446	0.0611	0.884
RNPS1	NR_104485	0.061	0.8313
ZNF649-AS1	NR_110733	0.061	0.9727
CHTOP	NM_001206612	0.0608	0.8645
UBAP2L	NM_001127320	0.0608	0.9074
TOP2A	NM_001067	0.0608	0.9232
GART	NM_000819	0.0607	0.8907
ADSL	NR_134256	0.0607	0.8748
HUWE1	NM_031407	0.0607	0.8572
LUC7L	NM_201412	0.0606	0.8319
SUZ12	NM_001321207	0.0606	0.6994
TPM4	NM_003290	0.0606	0.862
MCM4	NM_182746	0.0605	0.914
C3orf38	NM_173824	0.0603	0.618
CNOT1	NM_016284	0.0603	0.7816
PRPF8	NM_006445	0.0603	0.8663
NUP98	NM_139131	0.0601	0.8653
PRPF3	NM_004698	0.06	0.8238
EIF2S3	NM_001415	0.0599	0.8023
UTP4	NM_032830	0.0598	0.8181
ILF2	NM_001267809	0.0597	0.9117
NCAPD2	NM_014865	0.0596	0.7864
MED17	NM_004268	0.0595	0.8926
ZNF207	NM_001032293	0.0595	0.8821
MED1	NM_004774	0.0595	0.7336
RBBP4	NM_005610	0.0594	0.9635
EPHB4	NM_004444	0.0594	0.8338
CCT8	NM_006585	0.0594	0.8373
RSRC2	NM_023012	0.0592	0.9218
TPR	NM_003292	0.059	0.9535
TFRC	NM_003234	0.059	0.8274
HSPA9	NM_004134	0.059	0.9095
NCAPG2	NM_001281932	0.059	0.7975
NAV2-AS2	NR_046672	0.059	0.9806
GRSF1	NM_002092	0.0589	0.7266
DMTF1	NM_021145	0.0589	0.8757
EIF4G2	NM_001172705	0.0588	0.9874
IVNS1ABP	NM_006469	0.0587	0.8582
RIF1	NM_001177663	0.0587	0.9303
WDR75	NM_001303096	0.0587	0.8947
RRN3	NM_001301064	0.0586	0.7086
USP36	NM_001321291	0.0586	0.889
UBA2	NM_005499	0.0586	0.9025
RPA2	NM_001297558	0.0585	0.8183
BUB1	NM_004336	0.0584	0.8655
ESRP1	NM_017697	0.0584	0.846
ZC3H14	NM_001326303	0.0584	0.9062
PTCD3	NM_017952	0.0582	0.9308
RBM39	NM_001242599	0.0582	0.9474
TRRAP	NM_001244580	0.0581	0.9178
MTHFD1	NM_005956	0.0581	0.6858
TACC3	NM_006342	0.058	0.8965
XPOT	NM_007235	0.058	0.8888
RFWD3	NM_018124	0.058	0.932
SNRNP40	NM_004814	0.0579	0.875
XPO5	NM_020750	0.0579	0.8729
SF3B3	NM_012426	0.0579	0.9222
BUB1B	NM_001211	0.0578	0.8844
DKC1	NR_110022	0.0578	0.8121
EXOSC10	NM_001001998	0.0577	0.7893
ECT2	NM_018098	0.0577	0.882
EDRF1-AS1	NR_120633	0.0577	0.9675
NUP188	NM_015354	0.0576	0.8122
BZW1	NM_001207069	0.0575	0.7771
WDR26	NM_025160	0.0574	0.9068
LARS	NM_001317964	0.0574	0.9249
MARS	NM_004990	0.0574	0.7695
KIF23	NM_001281301	0.0574	0.9042
INE1	NR_024616	0.0573	1
LRPPRC	NM_133259	0.0572	0.9433
CCT4	NM_001256721	0.0572	0.8943
EIF4B	NM_001300821	0.0572	0.8977
ANKLE2	NM_015114	0.0572	0.8383
BRD9	NR_134296	0.0571	0.8966
NSUN2	NM_017755	0.0571	0.9354
IPO7	NM_006391	0.0571	0.8059
POLR1B	NM_001137604	0.057	0.8473
BAZ1B	NM_032408	0.057	0.9058
SMARCD1	NM_139071	0.057	0.8774
MDM2	NM_001278462	0.057	0.895
PRRC2C	NM_015172	0.0569	0.7502
NOP58	NM_015934	0.0569	0.7638
MCM3	NM_002388	0.0569	0.9067
RAD1	NM_002853	0.0568	0.6776
UTP20	NM_014503	0.0568	0.9109
PHC1	NM_004426	0.0567	0.7926
PSMC6	NM_002806	0.0567	0.9006
DDX17	NM_006386	0.0567	0.9171
ZC3H11A	NM_014827	0.0566	0.7914
KDM4A	NM_014663	0.0565	0.8533
ANAPC7	NM_001137664	0.0564	0.7304
DLGAP5	NM_014750	0.0564	0.7905
RPAIN	NM_001160243	0.0564	0.7896
FASN	NM_004104	0.0564	0.8794
C6orf62	NM_030939	0.0563	0.9781
GTPBP4	NM_012341	0.0563	0.8718
KANSL2	NM_017822	0.0563	0.9259
CEP95	NM_001316990	0.0563	0.9128
OGT	NM_181672	0.0563	0.6709
DDX46	NM_001300860	0.0562	0.8459
HNRNPK	NM_001318187	0.0562	0.9054
ENO1	NM_001201483	0.0561	1
NUP205	NM_015135	0.0561	0.8443
SMARCC1	NM_003074	0.0559	0.8292
TAF15	NM_003487	0.0559	0.8227
NOL11	NM_001303272	0.0559	0.8673
PSMB1	NM_002793	0.0558	0.8325
TERF1	NM_003218	0.0558	0.8972
DDX21	NM_001256910	0.0558	0.9218
POLE	NM_006231	0.0558	0.8477
PRPF38A	NM_032864	0.0557	0.7933
PRRC2B	NM_013318	0.0557	0.9554
LDHA	NM_001135239	0.0557	0.8301
WASHC4	NM_001293640	0.0557	0.8421
MCM10	NM_018518	0.0556	0.8903
DNAJA2	NM_005880	0.0556	0.8822
UBE2Q1-AS1	NR_046668	0.0555	1
CNOT7	NM_013354	0.0555	0.9003
CHD4	NM_001297553	0.0555	0.8765
ELAC2	NM_001165962	0.0555	0.9215
HNRNPL	NM_001533	0.0555	0.9191
RC3H1	NM_001300851	0.0554	0.8057
CPSF7	NM_024811	0.0554	0.9555
PDIA3	NM_005313	0.0554	0.8361
XRCC5	NM_021141	0.0553	0.928
PSMD2	NM_002808	0.0553	0.8363
TRIML2	NM_001303419	0.0553	0.64
STIP1	NM_001282653	0.0553	0.7973
CCNB1IP1	NM_021178	0.0552	0.8475
ABCE1	NM_001040876	0.0551	0.8643
BRD8	NM_001300961	0.0551	0.8817
OGFOD1	NM_001324362	0.0551	0.8809
MED13	NM_005121	0.0551	0.7676
EP300	NM_001429	0.0551	0.7515
EHMT2	NM_025256	0.055	0.8564
NAA25	NM_024953	0.055	0.854
SETDB1	NM_001243491	0.0549	0.7395
CECR2	NM_001290047	0.0549	0.6495
FLVCR1	NM_014053	0.0548	0.8376
CHD1	NM_001270	0.0548	0.864
GCN1	NM_006836	0.0547	0.8654
MCM3AP	NM_003906	0.0547	0.9016
HEATR1	NM_018072	0.0546	0.9315
NLRP2	NM_001174083	0.0546	0.7203
RIT1	NM_001256821	0.0545	0.8725
CAD	NM_001306079	0.0545	0.9193
TICRR	NM_152259	0.0545	0.8879
ADNP	NM_001282532	0.0545	0.8472
GNL3L	NM_001184819	0.0545	0.6765
SLC20A1	NM_005415	0.0544	0.9334
EBLN2	NM_018029	0.0544	1
CTBP1-AS	NR_104331	0.0544	0.644
HMGCR	NM_000859	0.0544	0.8983
EDRF1	NM_001202438	0.0544	0.9272
PA2G4	NM_006191	0.0544	0.8422
NEMF	NM_001301732	0.0544	0.8394
ACLY	NM_001303274	0.0544	0.863
BDP1	NM_018429	0.0543	0.7738
FANCA	NM_001286167	0.0543	0.7514
WDR4	NM_001260474	0.0543	0.8346
PDCD11	NM_014976	0.0542	0.9033
CTPS1	NR_125440	0.0541	0.9295
CPSF3	NM_001321835	0.0541	0.6911
SDHA	NM_001294332	0.0541	0.5804
EIF3B	NM_003751	0.0541	0.8967
MAN1B1	NM_016219	0.0541	0.5008
MCM6	NM_005915	0.054	0.8838
IDH1	NM_001282386	0.054	0.9088
RBBP6	NM_006910	0.054	0.7999
U2AF1	NM_006758	0.0539	0.9189
U2AF1L5	NM_001320651	0.0539	0.9171
CDV3	NM_001134422	0.0538	0.8244
NUP153	NM_001278209	0.0538	0.6797
CBS	NM_000071	0.0538	0.8065
TARDBP	NM_007375	0.0537	0.8708
HAUS6	NM_001270890	0.0537	0.8224
RSL1D1	NM_015659	0.0537	0.8145
SMG1	NM_015092	0.0536	0.5531
CAPNS1	NM_001302633	0.0536	0.7823
FLNA	NM_001456	0.0536	0.7122
MSH2	NM_001258281	0.0535	0.7879
PLK4	NM_014264	0.0535	0.9037
MMD	NM_012329	0.0535	0.6541
CHAF1A	NM_005483	0.0535	0.7829
SF3A3	NM_006802	0.0534	0.7785
CTBP1	NM_001328	0.0534	0.5735
GEMIN5	NM_015465	0.0534	0.8819
MYBBP1A	NM_014520	0.0534	0.8833
ORC1	NM_001190818	0.0533	0.8116
ATIC	NM_004044	0.0533	0.9155
VCAN-AS1	NR_136215	0.0533	0.8736
SETX	NM_015046	0.0533	0.8384
CHFR	NM_001161344	0.0533	0.5365
MYH10	NM_001256012	0.0533	0.7501
SNRNP200	NM_014014	0.0532	0.9226
CCNB1	NM_031966	0.0532	0.8762
CASP2	NM_032983	0.0532	0.8654
DYNC1LI2	NR_136658	0.0532	0.9104
SSBP3-AS1	NR_103541	0.0531	1
QRICH1	NM_198880	0.0531	0.6696
KPNA2	NM_001320611	0.0531	0.9464
RANGAP1	NM_001278651	0.0531	0.8172
UBA1	NM_003334	0.0531	0.8288
PRDX6	NM_004905	0.053	0.8552
SMC4	NM_001288753	0.053	0.8833
MLLT10	NM_001195630	0.053	0.7356
DHX37	NM_032656	0.053	0.6993
PSMA4	NM_002789	0.053	0.8299
SRCAP	NM_006662	0.053	0.8917
PFAS	NM_012393	0.053	0.7135
KIF2C	NM_001297655	0.0529	0.795
RAD21	NM_006265	0.0529	0.6968
HP1BP3	NM_016287	0.0528	0.8108
ADAR	NM_001193495	0.0528	0.8585
ARPC2	NM_152862	0.0528	0.8398
NISCH	NM_001276293	0.0528	0.7629
SNAPC4	NM_003086	0.0528	0.7996
SMNDC1	NM_005871	0.0528	0.8814
DNAJC7	NM_001144766	0.0528	0.6491
SETD5	NM_001292043	0.0527	0.6906
CENPU	NR_104593	0.0527	0.8778
NUP155	NM_001278312	0.0527	0.7935
PRPF4	NM_001244926	0.0527	0.8817
HECTD1	NM_015382	0.0527	0.711
DHX36	NM_020865	0.0526	0.7992
DNMT1	NM_001379	0.0526	0.8128
TRNAU1AP	NR_003109	0.0525	0.5985
PARP1	NM_001618	0.0525	0.8656
VCP	NM_007126	0.0525	0.8604
MGEA5	NM_001142434	0.0525	0.7648
ATP5A1	NM_004046	0.0525	0.8054
ARHGEF2	NM_001162384	0.0524	0.6874
MRS2	NM_001286266	0.0524	0.8744
TTF1	NR_134525	0.0524	0.8126
SLC25A6	NM_001636	0.0524	0.8959
PAPOLG	NM_022894	0.0523	0.8301
ADH5	NM_000671	0.0523	0.8444
ANKRD61	NM_001271700	0.0523	0.6855
SUPT16H	NM_007192	0.0523	0.8849
PRC1-AS1	NR_051984	0.0523	0.7949
CASC3	NM_007359	0.0523	0.7203
CYCS	NM_018947	0.0522	0.7743
YME1L1	NM_014263	0.0522	0.8577
PCGF6	NM_032154	0.0522	0.6083
PRIM1	NM_000946	0.0522	0.8174
COL4A2-AS1	NR_046583	0.0522	0.8009
CPSF2	NM_001322270	0.0522	0.8222
DDX42	NM_007372	0.0522	0.9087
VCAN	NM_004385	0.0521	0.7969
FNTA	NR_033698	0.0521	0.7077
SNX6	NM_021249	0.0521	0.5124
DDX52	NM_001291476	0.0521	0.7774
EIF4A3	NM_014740	0.0521	0.8706
DFFA	NM_004401	0.052	0.6203
YARS	NM_003680	0.052	0.7582
TOMM20	NM_014765	0.052	0.8559
TRIM27	NM_006510	0.052	0.8938
ACAT2	NM_005891	0.052	0.9216
UQCRC2	NM_003366	0.052	0.8574
PSMC5	NM_001199163	0.052	0.8142
MTOR-AS1	NR_046600	0.0519	0.7662
PNPT1	NM_033109	0.0519	0.7173
XPO1	NM_003400	0.0519	0.844
EIF2AK1	NM_014413	0.0519	0.7658
TNRC6A	NM_014494	0.0519	0.7062
SUMO2	NM_006937	0.0519	0.7935
ATP2A2	NM_170665	0.0518	0.8317
SHMT1	NM_001281786	0.0518	0.5562
PHF5A	NM_032758	0.0518	0.8551
NDUFS1	NM_001199981	0.0517	0.7318
USO1	NM_003715	0.0517	0.5856
SDCCAG3	NM_006643	0.0517	0.6889
KIF5B	NM_004521	0.0517	0.8104
PNN	NM_002687	0.0517	0.8874
TNPO2	NM_001136195	0.0517	0.7795
PSMC4	NM_006503	0.0517	0.7786
POLR3C	NM_001303456	0.0516	0.8386
SDAD1	NM_001288983	0.0516	0.7419
WDHD1	NM_007086	0.0516	0.7895
NOP14-AS1	NR_015453	0.0515	0.8892
PATL1	NM_152716	0.0515	0.8869
CENPH	NM_022909	0.0514	0.7107
STT3A	NM_001278503	0.0514	0.8643
KMT2D	NM_003482	0.0514	0.8884
NIPA2	NM_001008860	0.0514	0.6976
HERC2	NM_004667	0.0514	0.5007
OIP5-AS1	NR_026757	0.0514	0.6655
TP53	NM_001126116	0.0514	0.8135
PSMD11	NM_001270482	0.0514	0.8659
DHTKD1	NM_018706	0.0513	0.548
CHD8	NM_020920	0.0513	0.8676
USP22	NM_015276	0.0513	0.7926
NIFK	NM_032390	0.0512	0.7446
YEATS2	NM_018023	0.0512	0.7024
SRPK1	NR_034069	0.0512	0.7546
GDI2	NM_001494	0.0512	0.7089
KIF11	NM_004523	0.0512	0.6469
CHEK1	NR_045204	0.0512	0.8431
RAD51	NM_001164270	0.0512	0.6637
AP3D1	NM_003938	0.0512	0.7009
DDX27	NM_017895	0.0512	0.809
SMG5	NM_015327	0.0511	0.8679
PCM1	NM_001315507	0.0511	0.8094
SLIRP	NM_001267863	0.0511	0.7687
JPT2	NM_144570	0.0511	0.8078
BFAR	NM_016561	0.0511	0.7131
RNASEH2A	NM_006397	0.0511	0.5009
2017-09-02	NM_001321035	0.051	0.8173
QARS	NM_001272073	0.051	0.7261
KDM5B	NM_001314042	0.0509	0.6042
ZNF639	NM_001303425	0.0509	0.692
SMARCAD1	NM_001128430	0.0509	0.8654
TARS	NM_001258437	0.0509	0.8592
PSAT1	NM_021154	0.0509	0.8999
SEC16A	NM_014866	0.0509	0.8508
EHMT1-IT1	NR_024341	0.0509	1
ZNF32-AS1	NR_047557	0.0509	1
FAM45BP	NR_027141	0.0509	0.6941
ZBED5	NM_021211	0.0509	0.7128
GTPBP6	NM_012227	0.0509	0.7308
STIL	NM_001282939	0.0508	0.723
NFXL1	NM_152995	0.0508	0.7838
GUSB	NR_120531	0.0508	0.8009
FAM45A	NM_001303113	0.0508	0.6906
SDHD	NM_001276504	0.0508	0.7365
EIF3D	NM_003753	0.0508	0.8937
ELP6	NM_001031703	0.0507	0.5453
MIER3	NM_001297598	0.0507	0.9089
RIOK1	NM_031480	0.0507	0.7985
GNRH1	NM_000825	0.0507	0.6936
MRPL15	NM_014175	0.0507	0.7549
WDR43	NM_015131	0.0506	0.8441
TCP1	NM_030752	0.0506	0.887
SMC3	NM_005445	0.0506	0.9013
ZCCHC8	NM_017612	0.0506	0.725
RBM5-AS1	NR_045388	0.0505	1
FAM208A	NM_015224	0.0505	0.8166
FAM193A	NR_046336	0.0505	0.6461
CDCA2	NM_001317906	0.0505	0.7435
DNAJA1	NM_001314039	0.0505	0.9198
SIRT1	NM_012238	0.0505	0.874
NOP2	NM_001258309	0.0505	0.8677
SMARCC2	NM_001130420	0.0505	0.7868
SLTM	NR_135043	0.0505	0.8227
ATAD5	NM_024857	0.0505	0.6976
TIA1	NM_022173	0.0504	0.7972
NUP43	NM_198887	0.0504	0.741
MRPL18	NM_014161	0.0504	0.6177
DDX6	NM_001257191	0.0504	0.8284
PUS1	NM_025215	0.0504	0.7567
PLK1	NM_005030	0.0504	0.8353
CDK12	NM_015083	0.0504	0.6808
NUP85	NM_001303276	0.0504	0.7603
SAFB	NM_001201338	0.0504	0.7674
NOL9	NM_024654	0.0503	0.6308
PVRIG2P	NR_103728	0.0503	0.6263
DDX50	NM_024045	0.0503	0.6223
ZNF649	NM_023074	0.0503	0.899
ATP5O	NM_001697	0.0503	0.8503
TXNDC12-AS1	NR_126385	0.0502	0.8664
MTO1	NM_012123	0.0502	0.6415
GOLGA3	NM_001172557	0.0502	0.6504
SIN3B	NM_001297595	0.0502	0.6965
ZNF331	NM_001317117	0.0502	0.6184
FIRRE	NR_026975	0.0502	0.6348
MYSM1	NM_001085487	0.0501	0.9305
ZNF496	NM_032752	0.0501	0.8993
SAFB2	NM_014649	0.0501	0.8754
CENPM	NM_001110215	0.0501	0.6651
LRIG2	NM_001312686	0.05	0.6585
ASPM	NM_001206846	0.05	0.789
AHCTF1	NM_015446	0.05	0.7854
WDR82	NM_025222	0.05	0.7682
POLR3A	NM_007055	0.05	0.8419
LAMA5	NM_005560	0.05	0.5887
NONO	NM_007363	0.05	0.8172
CENPI	NM_001318523	0.05	0.5105
